# Supplementary material for: Spatiotemporal Dysregulation of Neuron–Glia Related Genes and Pro-/Anti-Inflammatory miRNAs in the 5xFAD Mouse Model of Alzheimer’s Disease
Source: Int J Mol Sci. 2024 Aug 31;25(17):9475. doi: 10.3390/ijms25179475 (PMC11394861; doi:10.3390/ijms25179475)
Supplement: Supplementary file 1 [file ijms-25-09475-s001.zip]

Archive with 8 entries (8 files):
- ijms-3129999-supplementary.pdf
- Supplementary Table S1_Non-significant genes.xlsx
- Supplementary Table S2_mirNET_Targets lists.xlsx
- Supplementary Table S3_mirNET_nodes.xlsx
- Supplementary Table S4_Pearson_PValues.xlsx
- Supplementary Table S5_microRNA primers.pdf
- Supplementary Table S6_transcripts primers.pdf
- Supplementary Table S7_R_Raw data HPC and PFC.xlsx
