# Supplementary material for: Spatiotemporal Dysregulation of Neuron–Glia Related Genes and Pro-/Anti-Inflammatory miRNAs in the 5xFAD Mouse Model of Alzheimer’s Disease
Source: Int J Mol Sci. 2024 Aug 31;25(17):9475. doi: 10.3390/ijms25179475 (PMC11394861; doi:10.3390/ijms25179475)
Supplement: Supplementary file 1 [file ijms-25-09475-s001.zip › Supplementary Table S1_Non-significant genes.xlsx]

## Sheet: Sheet1 (except the fig2)
Supplementary Table S1. Gene expression profile by RT-qPCR analysis revealed no significant differences when simultaneously considering the genotype (WT/5xFAD), age (6/9 months) and brain region (HPC, hippocampus/PFC, prefrontal cortex).
Gene	Region	Average ± SEM
		6 months		9 months
		WT	5xFAD	WT	5xFAD
Arg1	PFC	-0.027±0.16	0.28±0.22	2.27±0.87	1.40±0.78
	HPC	-0.06±0.23	-0.46±0.25	0.52±0.79	1.46±0.81
Ccr7	PFC	-0.19±0.41	-0.14±0.22	2.31±0.99†	1.18±0.5
	HPC	-0.14±0.37	0.23±0.29	1.18±0.32	2.34±0.68†
Cx3cl1	PFC	-0.01±0.11	-0.11±0.19	0.55±0.23	-0.00±0.14
	HPC	-0.04±0.19	0.55±0.18	0.23±0.30	0.16±0.30
Cxcr3	PFC	-0.13±0.37	-0.00±0.52	3.62±1.28	2.30±1.27
	HPC	-1.21±1.18	-0.94±0.31	0.90±1.12	1.07±1.50
Gja1	PFC	-0.11±0.32	-0.43±0.25	-0.25±0.15	-0.17±0.24
	HPC	-0.12±0.36	-0.66±0.32	-1.18±0.14	-0.51±0.33
Cxcl10	PFC	-0.16±0.4	1.73±0.61	0.38±0.18	2.76±0.6
	HPC	-0.95±0.94	1.19±0.44	1.31±0.72	1.48±0.68
Dnm1l	PFC	-0.04±0.19	-0.17±0.14	-0.35±0.22	-0.26±0.18
	HPC	-0.01±0.09	-0.33±0.2	-0.8±0.21	-0.49±0.26
Dnah1	PFC	-0.14±0.35	-0.66±0.16	0.49±0.32	-0.3±0.25
	HPC	-0.02±0.12	-0.2±0.19	-0.08±0.21	0.47±0.42
Il18	PFC	-0.03±0.16	-0.53±0.12	0.12±0.13	0.55±0.19
	HPC	-0.04±0.19	-0.7±0.09	-0.14±0.2	0.35±0.53
Irak1	PFC	-0.05±0.22	-0.3±0.16	-0.85±0.23	-0.38±0.31
	HPC	-0.01±0.11	-0.61±0.09	-0.97±0.27	-0.2±0.22
Kif5b	PFC	-0.29±0.49	-0.85±0.12	-1.38±0.27	-0.95±0.22
	HPC	-0.03±0.18	-0.32±0.28	-1.4±0.43	-0.77±0.37
Mfn2	PFC	-0.07±0.27	-0.1±0.03	0.08±0.26	0.07±0.2
	HPC	-0.01±0.09	-0.08±0.27	-0.45±0.19	-0.18±0.12
H2Aa	PFC	-0.77±0.87	-1.71±0.42	-0.06±0.38	-0.53±0.53
	HPC	-0.45±0.63	-1.6±0.88	-1.44±0.61	0.71±0.59
NeuN	PFC	-0.01±0.08	-0.10±0.07	0.04±0.25	0.09±0.12
	HPC	-0.08±0.26	0.46±0.20	0.20±0.25	0.49±0.28
Nfia	PFC	-0.03±0.16	-0.53±0.12	0.12±0.13	0.55±0.19
	HPC	-0.04±0.19	-0.7±0.09	-0.14±0.2	0.35±0.53
P2ry1	PFC	-0.38±0.68	-1.29±0.53	1.92±1.1	1.11±0.86
	HPC	-0.74±0.93	-1.06±0.68	0.57±0.5	1.39±0.91
Dlg4	PFC	-0.02±0.12	-0.55±0.16	-0.44±0.18	-0.85±0.27
	HPC	-0.11±0.31	0.43±0.21	-0.13±0.32	-0.15±0.21
Socs1	PFC	-0.01±0.11	-0.6±0.55	2.55±1	1.16±1.08
	HPC	-3.05±2.23	-1.63±0.64	0.77±0.77†	1.75±0.81†
Tlr4	PFC	-0.23±0.45	0.22±0.52	3.33±1.04†	2.16±0.84
	HPC	-0.44±0.71	-1.29±0.3	0.46±0.55	0.76±1.15
Tnfa	PFC	-3.37±3.32	1.18±0.21	2.11±1.69	2.61±0.94
	HPC	-5.17±3.56	-1.08±0.32	-1.12±1.75	1.52±1.02
Results are average ± SEM analysed by three-way ANOVA (α = 0.05) with Šídák's multiple comparisons test. †, Comparisons with a statistical significant meaning (p < 0.05) when compared with matched data at 6 months and evaluated separatedly in each brain region by two-way ANOVA with Tuckey's multiple comparisons test for the factors: age (6-/9 month), and genotype (WT/5xFAD).
