# Supplementary material for: Spatiotemporal Dysregulation of Neuron–Glia Related Genes and Pro-/Anti-Inflammatory miRNAs in the 5xFAD Mouse Model of Alzheimer’s Disease
Source: Int J Mol Sci. 2024 Aug 31;25(17):9475. doi: 10.3390/ijms25179475 (PMC11394861; doi:10.3390/ijms25179475)
Supplement: Supplementary file 1 [file ijms-25-09475-s001.zip › Supplementary Table S2_mirNET_Targets lists.xlsx]

## Sheet: mirnet_mir_target
Supplementary Table S2. miRNA-target table for the Analyzed microRNAs and targets selected for this study. Obtained in the online platform https://www.mirnet.ca/
ID	Accession	Target	TargetID	Experiment	Literature	Tissue
Apex1	11792	Tlr4	21898	-	14706822	Not Applicable
Ar	11835	Tnf	21926	+	19907077	Not Applicable
Atf2	11909	Tnf	21926	Unknown	12509451	Not Applicable
Batf2	74481	Tnf	21926	+	25957166	Not Applicable
Bcl3	12051	Cxcl10	15945	Unknown	21249144	Not Applicable
Bcl3	12051	Tnf	21926	-	15465827	Not Applicable
Bcl3	12051	Tnf	21926	Unknown	22782967	Not Applicable
Cebpa	12606	Bcl2	12043	+	18987666
Cebpb	12608	Bcl2	12043	+	21813505	Not Applicable
Creb1	12912	Bcl2	12043	Unknown	12679364	Not Applicable
Crebbp	12914	Bcl2	12043	Unknown	16982684	Not Applicable
Crebbp	12914	Tnf	21926	+	10760264	Not Applicable
Crebbp	12914	Tnf	21926	Unknown	12509451	Not Applicable
E2f1	13555	Bcl2	12043	-	11704823	Not Applicable
Egr1	13653	Socs1	12703	Unknown	15545275	Not Applicable
Egr1	13653	Tnf	21926	+	17567466
Egr1	13653	Tnf	21926	Unknown	11739517
Esr2	13983	Bcl2	12043	+	19211725	Not Applicable
Ets1	23871	Tlr4	21898	+	15537384	Not Applicable
Foxo1	56458	Ccr7	12775	Unknown	19136962	Not Applicable
Gfi1b	14582	Socs1	12703	-	11696536	Not Applicable
Id1	15901	Tnf	21926	+	17012234	Not Applicable
Ikbkb	16150	Cxcl10	15945	+	19929594	Not Applicable
Ikbkb	16150	Tnf	21926	+	14691250	Not Applicable
Il17a	16171	Tnf	21926	+	16798734	Not Applicable
Irf1	16362	Cxcl10	15945	+	19929594	Not Applicable
Irf1	16362	Socs1	12703	+	10820262	Not Applicable
Irf1	16362	Tnf	21926	+	25957166	Not Applicable
Irf1	16362	Tnf	21926	Unknown	18802049	Not Applicable
Irf8	15900	Tnf	21926	Unknown	18802049	Not Applicable
Jun	16476	Gfap	14580	Unknown	18055541	Not Applicable
Jun	16476	Tnf	21926	Unknown	10754326
Mecp2	17257	Irak1	16179	-	18989361	Not Applicable
Myc	17869	Bcl2	12043	-	11704823	Not Applicable
Myc	17869	Nfia	18027	-	8474463	Not Applicable
Ncoa6	56406	Socs1	12703	Unknown	22861055	Not Applicable
Nfat5	54446	Bcl2	12043	-	24631337	Not Applicable
Nfatc1	18018	Cx3cr1	13051	Unknown	15347678	Not Applicable
Nfatc2	18019	Cx3cr1	13051	Unknown	15347678	Not Applicable
Nfatc2	18019	Tnf	21926	Unknown	8668213	Not Applicable
Nfe2	18022	Tnf	21926	Unknown	9826775	Not Applicable
Nfe2l2	18024	Bcl2	12043	+	22275372	Not Applicable
Nfia	18027	Gfap	14580	-	21690374	Not Applicable
Nfic	18029	Gfap	14580	Unknown	23832770	Not Applicable
Nfkb1	18033	Bcl2	12043	+	11567031
Nfkb1	18033	Cxcl10	15945	Unknown	10756005	Not Applicable
Nfkb1	18033	Tlr4	21898	+	11544529	Not Applicable
Nfkb1	18033	Tlr4	21898	Unknown	10102579	Not Applicable
Nfkb1	18033	Tnf	21926	+	10437651
Nfkb1	18033	Tnf	21926	-	15465827	Not Applicable
Nfkb1	18033	Tnf	21926	Unknown	10497896
Nr5a2	26424	Tnf	21926	+	15684064	Not Applicable
Olig2	50913	Gfap	14580	-	14576772	Not Applicable
Pax6	18508	Tlr4	21898	+	15558475	Not Applicable
Pou4f1	18996	Bcl2	12043	-	12431761	Not Applicable
Ppara	19013	Bcl2	12043	+	17965419	Not Applicable
Ppargc1b	170826	Mfn2	170731	+	18974884	Not Applicable
Rel	19696	Tnf	21926	+	10437651	Not Applicable
Rel	19696	Tnf	21926	-	17012234	Not Applicable
Rela	19697	Bcl2	12043	+	21813505
Rela	19697	Cxcl10	15945	+	19929594	Not Applicable
Rela	19697	Tnf	21926	+	10754326
Rela	19697	Tnf	21926	-	20097764	Not Applicable
Rela	19697	Tnf	21926	Unknown	11739517
Runx1t1	12395	Bcl2	12043	+	10208431	Not Applicable
Runx3	12399	Ccr7	12775	-	16027362	Not Applicable
Satb1	20230	Bcl2	12043	+	23762260	Not Applicable
Sp1	20683	Gfap	14580	Unknown	23832770	Not Applicable
Sp1	20683	Mfn2	170731	+	22253285	Not Applicable
Sp1	20683	Tnf	21926	Unknown	12509451
Spi1	20375	Tlr4	21898	+	16093364	Not Applicable
Spi1	20375	Tnf	21926	+	19646961
Stat1	20846	Cxcl10	15945	+	15006601	Not Applicable
Stat1	20846	Cxcl10	15945	-	22022583	Not Applicable
Stat1	20846	Cxcl10	15945	Unknown	16709871	Not Applicable
Stat1	20846	Socs1	12703	+	12438448	Not Applicable
Stat3	20848	Bcl2	12043	-	22260960	Not Applicable
Stat3	20848	Bcl2	12043	Unknown	10748100	Not Applicable
Stat3	20848	Gfap	14580	+	17161614	Not Applicable
Stat3	20848	Gfap	14580	Unknown	11740937
Stat3	20848	Tnf	21926	Unknown	11028563	Not Applicable
Stat6	20852	Tnf	21926	Unknown	11028563	Not Applicable
Trp53	22059	Bcl2	12043	+	16294215	Not Applicable
Trp53	22059	Bcl2	12043	-	17913397	Not Applicable
Trp53	22059	Bcl2	12043	Unknown	21859835	Not Applicable
Twist1	22160	Tnf	21926	-	16831897	Not Applicable
mmu-mir-101b	MI0000649	Cebpa	12606	+	28217257	Unspecified
mmu-mir-130a	MI0000156	Cebpa	12606	-	26923288	Unspecified
mmu-mir-130b	MI0000408	Cebpa	12606	+	26923288	Unspecified
mmu-mir-140	MI0000165	Cebpa	12606	+	26657345	Unspecified
mmu-mir-22	MI0000570	Cebpa	12606	+	24421386	Unspecified
mmu-mir-223	MI0000703	Cebpa	12606	+	24421386	Unspecified
mmu-mir-223	MI0000703	Cebpa	12606	+	25641499	Unspecified
mmu-mir-34a	MI0000584	Cebpa	12606	+	24421386	Unspecified
mmu-mir-758	MI0004129	Cebpa	12606	+	25641499	Unspecified
mmu-mir-130a	MI0000156	Cebpb	12608	-	26923288	Unspecified
mmu-mir-130b	MI0000408	Cebpb	12608	+	26923288	Unspecified
mmu-mir-146a	MI0000170	Cebpb	12608	-	26538391	Unspecified
mmu-mir-155	MI0000177	Cebpb	12608	-	23612310	Unspecified
mmu-mir-155	MI0000177	Cebpb	12608	-	26538391	Unspecified
mmu-mir-223	MI0000703	Cebpb	12608	+	25641499	Unspecified
mmu-mir-455	MI0004679	Cebpb	12608	+	24444604	Unspecified
mmu-mir-758	MI0004129	Cebpb	12608	+	25641499	Unspecified
mmu-mir-132	MI0000158	Creb1	12912	Regulation	20307261	Unspecified
mmu-mir-132	MI0000158	Creb1	12912	+	25217442	Unspecified
mmu-mir-212	MI0000696	Creb1	12912	Regulation	20307261	Unspecified
mmu-mir-212	MI0000696	Creb1	12912	+	25217442	Unspecified
mmu-mir-132	MI0000158	Crebbp	12914	+	25217442	Unspecified
mmu-mir-212	MI0000696	Crebbp	12914	+	25217442	Unspecified
mmu-mir-30b	MI0000145	E2f1	13555	-	25301066	Unspecified
mmu-mir-325	MI0000597	E2f1	13555	+	24531537	Unspecified
mmu-mir-421	MI0005496	E2f1	13555	+	26184432	Unspecified
mmu-mir-17	MI0000687	Ets1	23871	+	24968297	Unspecified
mmu-mir-18a	MI0000567	Ets1	23871	+	24968297	Unspecified
mmu-mir-192	MI0000551	Ets1	23871	-	23737551	Unspecified
mmu-mir-19a	MI0000688	Ets1	23871	+	24968297	Unspecified
mmu-mir-19b-1	MI0000718	Ets1	23871	+	24968297	Unspecified
mmu-mir-20a	MI0000568	Ets1	23871	+	24968297	Unspecified
mmu-mir-92a-1	MI0000719	Ets1	23871	+	24968297	Unspecified
mmu-mir-206	MI0000249	Jun	16476	+	19721712	Unspecified
mmu-mir-206	MI0000249	Jun	16476	-	26619121	Unspecified
mmu-mir-124-1	MI0000716	Mecp2	17257	+	24619648	Unspecified
mmu-mir-141	MI0000166	Myc	17869	Regulation	19745813	Unspecified
mmu-mir-15a	MI0000564	Myc	17869	+	26676759	Unspecified
mmu-mir-16-1	MI0000565	Myc	17869	+	26676759	Unspecified
mmu-mir-17	MI0000687	Myc	17869	+	24968297	Unspecified
mmu-mir-18a	MI0000567	Myc	17869	+	24968297	Unspecified
mmu-mir-19a	MI0000688	Myc	17869	+	24968297	Unspecified
mmu-mir-19b-1	MI0000718	Myc	17869	+	24968297	Unspecified
mmu-mir-20a	MI0000568	Myc	17869	+	24968297	Unspecified
mmu-mir-23b	MI0000141	Myc	17869	-	25781629	Unspecified
mmu-mir-27b	MI0000142	Myc	17869	-	25781629	Unspecified
mmu-mir-294	MI0000392	Myc	17869	Regulation	19363475	Unspecified
mmu-mir-295	MI0000393	Myc	17869	Regulation	19363475	Unspecified
mmu-mir-429	MI0001642	Myc	17869	Regulation	19745813	Unspecified
mmu-mir-92a-1	MI0000719	Myc	17869	+	24968297	Unspecified
mmu-mir-9-1	MI0000720	Nfatc1	18018	+	24335970	Unspecified
mmu-mir-29a	MI0000576	Nfe2l2	18024	+	25283360	Unspecified
mmu-mir-29b-1	MI0000143	Nfe2l2	18024	+	25283360	Unspecified
mmu-mir-29b-2	MI0000712	Nfe2l2	18024	+	25283360	Unspecified
mmu-mir-29c	MI0000577	Nfe2l2	18024	+	25283360	Unspecified
mmu-let-7a-1	MI0000556	Nfkb1	18033	+	24240124	Unspecified
mmu-mir-146a	MI0000170	Nfkb1	18033	+	21981419	Unspecified
mmu-mir-146a	MI0000170	Nfkb1	18033	-	26538391	Unspecified
mmu-mir-155	MI0000177	Nfkb1	18033	-	26538391	Unspecified
mmu-mir-214	MI0000698	Nfkb1	18033	+	26171727	Unspecified
mmu-mir-3077	MI0014040	Nfkb1	18033	+	23598412	Unspecified
mmu-mir-466i	MI0006282	Nfkb1	18033	+	26283478	Unspecified
mmu-mir-705	MI0004689	Nfkb1	18033	+	23598412	Unspecified
mmu-mir-124-3	MI0000150	Pax6	18508	-	24773074	Unspecified
mmu-mir-204	MI0000247	Pax6	18508	+	23516376	Unspecified
mmu-mir-193b	MI0005484	Ppara	19013	+	21743466	Unspecified
mmu-mir-208b	MI0005552	Ppara	19013	-	23676496	Unspecified
mmu-mir-499	MI0004676	Ppara	19013	-	23676496	Unspecified
mmu-mir-100	MI0000692	Rela	19697	+	25757558	Unspecified
mmu-mir-124-1	MI0000716	Rela	19697	+	25539811	Unspecified
mmu-mir-124-3	MI0000150	Rela	19697	+	25539811	Unspecified
mmu-mir-146a	MI0000170	Rela	19697	+	25757558	Unspecified
mmu-mir-146a	MI0000170	Rela	19697	+	26538391	Unspecified
mmu-mir-150	MI0000172	Rela	19697	+	25757558	Unspecified
mmu-mir-155	MI0000177	Rela	19697	+	26538391	Unspecified
mmu-mir-31	MI0000579	Rela	19697	+	26138368	Unspecified
mmu-mir-31	MI0000579	Rela	19697	+	26164206	Unspecified
mmu-mir-375	MI0000792	Rela	19697	+	28119452	Unspecified
mmu-mir-705	MI0004689	Rela	19697	+	26700816	Unspecified
mmu-mir-130a	MI0000156	Sp1	20683	+	26436920	Unspecified
mmu-mir-146a	MI0000170	Spi1	20375	+	25904598	Unspecified
mmu-mir-191	MI0000233	Spi1	20375	+	25094047	Unspecified
mmu-mir-22	MI0000570	Spi1	20375	+	24421386	Unspecified
mmu-mir-223	MI0000703	Spi1	20375	+	24421386	Unspecified
mmu-mir-34a	MI0000584	Spi1	20375	+	24421386	Unspecified
mmu-mir-143	MI0000257	Stat1	20846	-	23980205	Unspecified
mmu-mir-146b	MI0004665	Stat3	20848	+	27780686	Unspecified
mmu-mir-182	MI0000224	Stat3	20848	+	27332731	Unspecified
mmu-mir-183	MI0000225	Stat3	20848	+	27332731	Unspecified
mmu-mir-205	MI0000248	Stat3	20848	+	26170952	Unspecified
mmu-mir-23a	MI0000571	Stat3	20848	+	22318941	Unspecified
mmu-mir-24-2	MI0000572	Stat3	20848	+	22318941	Unspecified
mmu-mir-27a	MI0000578	Stat3	20848	+	22318941	Unspecified
mmu-mir-96	MI0000583	Stat3	20848	+	27332731	Unspecified
mmu-mir-146b	MI0004665	Stat6	20852	+	27780686	Unspecified
mmu-mir-342	MI0000627	Stat6	20852	+	27245778	Unspecified
mmu-mir-100	MI0000692	Trp53	22059	-	25757558	Unspecified
mmu-mir-146a	MI0000170	Trp53	22059	-	25757558	Unspecified
mmu-mir-150	MI0000172	Trp53	22059	-	25757558	Unspecified
mmu-mir-148a	MI0000550	Twist1	22160	+	25486906	Unspecified
mmu-mir-214	MI0000698	Twist1	22160	+	26229009	Unspecified
mmu-mir-484	MIMAT0003127	Cx3cr1	13051	HITS-CLIP	21258322	Unspecified
mmu-mir-674-5p	MIMAT0003740	Cx3cr1	13051	HITS-CLIP	21258322	Unspecified
mmu-mir-3473d	MIMAT0020632	Cx3cr1	13051	HITS-CLIP	21258322	Unspecified
mmu-mir-3470a	MIMAT0015640	Cx3cr1	107733	HITS-CLIP	21258322	Unspecified
mmu-mir-532-3p	MIMAT0004781	Cx3cr1	107733	HITS-CLIP	21258322	Unspecified
mmu-mir-34a-5p	MIMAT0000542	Trem2	71238	Western blot	23778113	Unspecified
mmu-mir-15a-5p	MIMAT0000526	Cx3cl1	20312	Sequencing	19536157	Unspecified
mmu-mir-15a-5p	MIMAT0000526	Cx3cl1	20312	Sequencing	tarbase	Unspecified
mmu-mir-29a-3p	MIMAT0000535	Cx3cl1	20312	ELISA//Luciferase assay//qRT-PCR	23880139	Unspecified
mmu-mir-758-3p	MIMAT0003889	Cx3cl1	20312	Sequencing	tarbase	Unspecified
mmu-mir-758-3p	MIMAT0003889	Cx3cl1	20312	Sequencing	19536157	Unspecified
mmu-mir-29b-1-5p	MIMAT0004523	Arg1	11846	Microarray//Quantitative proteomic approach//Western blot	19878148	Unspecified
mmu-mir-382-3p	MIMAT0004691	Arg1	11846	Microarray//Quantitative proteomic approach//Western blot	19878148	Unspecified
mmu-mir-669b-5p	MIMAT0003476	Arg1	11846	Microarray//qRT-PCR//Quantitative proteomic approach//Western blot	19878148	Unspecified
mmu-mir-676-3p	MIMAT0003782	Arg1	11846	Microarray//Quantitative proteomic approach//Western blot	19878148	Unspecified
mmu-mir-340-5p	MIMAT0004651	P2ry1	18441	Sequencing	tarbase	Unspecified
mmu-mir-495-3p	MIMAT0003456	P2ry1	18441	HITS-CLIP	25083871	Unspecified
mmu-mir-1187	MIMAT0005837	Bcl2	12043	HITS-CLIP	23597149	Unspecified
mmu-mir-15a-5p	MIMAT0000526	Bcl2	12043	qRT-PCR//Western blot//Northern blot//Luciferase assay	18931683	Unspecified
mmu-mir-15a-5p	MIMAT0000526	Bcl2	12043	Luciferase assay//qRT-PCR//Western blot//Reporter assay//Western blot//qRT-PCR	20445066	Unspecified
mmu-mir-16-5p	MIMAT0000527	Bcl2	12043	qRT-PCR//Western blot//Northern blot//Luciferase assay	18931683	Unspecified
mmu-mir-16-5p	MIMAT0000527	Bcl2	12043	Flow cytometry//QRTPCR//Western blot	24898268	Unspecified
mmu-mir-181a-5p	MIMAT0000210	Bcl2	12043	Sequencing	19536157	Unspecified
mmu-mir-181a-5p	MIMAT0000210	Bcl2	12043	Luciferase assay//Microarray//Reporter assay	17344418	Unspecified
mmu-mir-181a-5p	MIMAT0000210	Bcl2	12043	Sequencing	tarbase	Unspecified
mmu-mir-181a-5p	MIMAT0000210	Bcl2	12043	reporter_gene	tarbase	Unspecified
mmu-mir-1904	MIMAT0007874	Bcl2	12043	HITS-CLIP	25083871	Unspecified
mmu-mir-1904	MIMAT0007874	Bcl2	12043	HITS-CLIP	23597149	Unspecified
mmu-mir-195a-5p	MIMAT0000225	Bcl2	12043	Western blot	21622680	Unspecified
mmu-mir-195a-5p	MIMAT0000225	Bcl2	12043	Luciferase assay//qRT-PCR//Western blot	22123611	Unspecified
mmu-mir-204-5p	MIMAT0000237	Bcl2	12043	Luciferase assay//qRT-PCR//Western blot	22892391	Unspecified
mmu-mir-210-3p	MIMAT0000658	Bcl2	12043	Immunoblot//qRT-PCR	23108914	Unspecified
mmu-mir-3098-3p	MIMAT0014918	Bcl2	12043	HITS-CLIP	25083871	Unspecified
mmu-mir-3098-3p	MIMAT0014918	Bcl2	12043	HITS-CLIP	23597149	Unspecified
mmu-mir-3105-3p	MIMAT0014942	Bcl2	12043	HITS-CLIP	23597149	Unspecified
mmu-mir-3105-3p	MIMAT0014942	Bcl2	12043	HITS-CLIP	25083871	Unspecified
mmu-mir-340-5p	MIMAT0004651	Bcl2	12043	Sequencing	19536157	Unspecified
mmu-mir-340-5p	MIMAT0004651	Bcl2	12043	Sequencing	tarbase	Unspecified
mmu-mir-34a-5p	MIMAT0000542	Bcl2	12043	qRT-PCR//Western blot	19683563	Unspecified
mmu-mir-449a-5p	MIMAT0001542	Bcl2	12043	Luciferase assay	22570483	Unspecified
mmu-mir-466a-5p	MIMAT0004759	Bcl2	12043	HITS-CLIP	23597149	Unspecified
mmu-mir-466d-5p	MIMAT0004930	Bcl2	12043	HITS-CLIP	23597149	Unspecified
mmu-mir-466d-5p	MIMAT0004930	Bcl2	12043	HITS-CLIP	25083871	Unspecified
mmu-mir-466e-5p	MIMAT0004879	Bcl2	12043	HITS-CLIP	23597149	Unspecified
mmu-mir-466i-5p	MIMAT0017325	Bcl2	12043	HITS-CLIP	23597149	Unspecified
mmu-mir-466i-5p	MIMAT0017325	Bcl2	12043	HITS-CLIP	25083871	Unspecified
mmu-mir-466k	MIMAT0005845	Bcl2	12043	HITS-CLIP	23597149	Unspecified
mmu-mir-466k	MIMAT0005845	Bcl2	12043	HITS-CLIP	25083871	Unspecified
mmu-mir-466l-5p	MIMAT0017322	Bcl2	12043	HITS-CLIP	23597149	Unspecified
mmu-mir-466p-5p	MIMAT0014891	Bcl2	12043	HITS-CLIP	23597149	Unspecified
mmu-mir-497a-5p	MIMAT0003453	Bcl2	12043	Luciferase assay//Western blot	20053374	Unspecified
mmu-mir-503-5p	MIMAT0003188	Bcl2	12043	qRT-PCR	19799966	Unspecified
mmu-mir-503-5p	MIMAT0003188	Bcl2	12043	Luciferase assay	23355742	Unspecified
mmu-mir-758-3p	MIMAT0003889	Plp1	18823	Sequencing	19536157	Unspecified
mmu-mir-7b-5p	MIMAT0000678	Plp1	18823	Sequencing	19536157	Unspecified
mmu-mir-3100-5p	MIMAT0014919	Nfia	18027	HITS-CLIP	25083871	Unspecified
mmu-mir-340-5p	MIMAT0004651	Nfia	18027	Sequencing	19536157	Unspecified
mmu-mir-340-5p	MIMAT0004651	Nfia	18027	Sequencing	tarbase	Unspecified
mmu-mir-3968	MIMAT0019352	Nfia	18027	HITS-CLIP	25083871	Unspecified
mmu-mir-450b-3p	MIMAT0003512	Nfia	18027	HITS-CLIP	25083871	Unspecified
mmu-mir-5102	MI0018010	Nfia	18027	HITS-CLIP	23142080	Unspecified
mmu-mir-5107-5p	MIMAT0020615	Nfia	18027	HITS-CLIP	23142080	Unspecified
mmu-mir-721	MIMAT0003515	Nfia	18027	HITS-CLIP	23142080	Unspecified
mmu-mir-1199-5p	MIMAT0005860	Nfia	18027	HITS-CLIP	23142080	Unspecified
mmu-mir-130a-3p	MIMAT0000141	Nfia	18027	HITS-CLIP	23142080	Unspecified
mmu-mir-130b-3p	MIMAT0000387	Nfia	18027	HITS-CLIP	23142080	Unspecified
mmu-mir-149-5p	MIMAT0000159	Nfia	18027	Sequencing	19536157	Unspecified
mmu-mir-149-5p	MIMAT0000159	Nfia	18027	Sequencing	tarbase	Unspecified
mmu-mir-17-5p	MIMAT0000649	Nfia	18027	Sequencing	tarbase	Unspecified
mmu-mir-181a-5p	MIMAT0000210	Nfia	18027	Sequencing	19536157	Unspecified
mmu-mir-186-5p	MIMAT0000215	Nfia	18027	HITS-CLIP	25083871	Unspecified
mmu-mir-19b-3p	MIMAT0000513	Nfia	18027	Sequencing	19536157	Unspecified
mmu-mir-19b-3p	MIMAT0000513	Nfia	18027	Sequencing	tarbase	Unspecified
mmu-mir-24-3p	MIMAT0000219	Nfia	18027	Sequencing	19536157	Unspecified
mmu-mir-301a-3p	MIMAT0000379	Nfia	18027	HITS-CLIP	23142080	Unspecified
mmu-mir-301b-3p	MIMAT0004186	Nfia	18027	Sequencing	19536157	Unspecified
mmu-mir-301b-3p	MIMAT0004186	Nfia	18027	HITS-CLIP	23142080	Unspecified
mmu-mir-301b-3p	MIMAT0004186	Nfia	18027	Sequencing	tarbase	Unspecified
mmu-mir-3061-5p	MIMAT0014828	Nfia	18027	HITS-CLIP	23142080	Unspecified
mmu-mir-3098-5p	MIMAT0014917	Nfia	18027	HITS-CLIP	23142080	Unspecified
mmu-mir-7b-5p	MIMAT0000678	Plp1	18823	Sequencing	tarbase	Unspecified
mmu-mir-1192	MIMAT0005850	P2ry1	18441	HITS-CLIP	25083871	Unspecified
mmu-mir-320-3p	MIMAT0000666	P2ry1	18441	HITS-CLIP	25083871	Unspecified
mmu-mir-340-5p	MIMAT0004651	P2ry1	18441	Sequencing	19536157	Unspecified
mmu-mir-26a-5p	MIMAT0000533	Plp1	18823	Sequencing	tarbase	Unspecified
mmu-mir-362-5p	MIMAT0000706	Plp1	18823	Sequencing	19536157	Unspecified
mmu-mir-362-5p	MIMAT0000706	Plp1	18823	Sequencing	tarbase	Unspecified
mmu-mir-758-3p	MIMAT0003889	Plp1	18823	Sequencing	tarbase	Unspecified
mmu-mir-3473d	MIMAT0020632	Irak1	16179	HITS-CLIP	21258322	Unspecified
mmu-mir-450b-5p	MIMAT0003511	Irak1	16179	HITS-CLIP	23142080	Unspecified
mmu-mir-324-3p	MIMAT0000556	Gfap	14580	Sequencing	tarbase	Unspecified
mmu-mir-324-3p	MIMAT0000556	Gfap	14580	Sequencing	19536157	Unspecified
mmu-mir-363-5p	MIMAT0017076	Gfap	14580	HITS-CLIP	23142080	Unspecified
mmu-mir-9-5p	MIMAT0000142	Gfap	14580	Sequencing	tarbase	Unspecified
mmu-mir-9-5p	MIMAT0000142	Gfap	14580	Sequencing	19536157	Unspecified
mmu-mir-425-5p	MIMAT0004750	Tlr4	21898	Sequencing	tarbase	Unspecified
mmu-mir-129-5p	MIMAT0000209	Irak1	16179	HITS-CLIP	23142080	Unspecified
mmu-mir-142a-3p	MIMAT0000155	Irak1	16179	Luciferase assay//Western blot	24053976	Unspecified
mmu-mir-146a-5p	MIMAT0000158	Irak1	16179	Western blot	18791161	Unspecified
mmu-mir-146a-5p	MIMAT0000158	Irak1	16179	Western blot	23252865	Unspecified
mmu-mir-146a-5p	MIMAT0000158	Irak1	16179	Immunoblot//Luciferase assay//qRT-PCR//Western blot	20850013	Unspecified
mmu-mir-146a-5p	MIMAT0000158	Irak1	16179	Western blot	19596990	Unspecified
mmu-mir-149-5p	MIMAT0000159	Irak1	16179	Sequencing	tarbase	Unspecified
mmu-mir-149-5p	MIMAT0000159	Irak1	16179	Sequencing	19536157	Unspecified
mmu-mir-3097-3p	MIMAT0014916	Irak1	16179	HITS-CLIP	21258322	Unspecified
mmu-mir-466g	MIMAT0004883	Irak1	16179	HITS-CLIP	21258322	Unspecified
mmu-mir-509-5p	MIMAT0004890	Irak1	16179	HITS-CLIP	21258322	Unspecified
mmu-mir-5102	MI0018010	Irak1	16179	HITS-CLIP	21258322	Unspecified
mmu-mir-544-5p	MIMAT0017282	Irak1	16179	HITS-CLIP	21258322	Unspecified
mmu-mir-674-5p	MIMAT0003740	Irak1	16179	HITS-CLIP	21258322	Unspecified
mmu-mir-717	MIMAT0003510	Irak1	16179	HITS-CLIP	21258322	Unspecified
mmu-mir-125b-5p	MIMAT0000136	Tnf	21926	GFP reporter assay//Luciferase assay	17911593	Unspecified
mmu-mir-132-3p	MIMAT0000144	Tnf	21926	RT-PCR	21146586	Unspecified
mmu-mir-132-5p	MIMAT0016984	Tnf	21926	RT-PCR	21146586	Unspecified
mmu-mir-19a-3p	MIMAT0000651	Tnf	21926	Immunohistochemistry//Luciferase assay//qRT-PCR//Western blot	23795660	Unspecified
mmu-mir-297a-5p	MIMAT0000375	P2ry12	70839	Sequencing	19536157	Unspecified
mmu-mir-17-5p	MIMAT0000649	Nfia	18027	Sequencing	19536157	Unspecified
mmu-mir-181a-5p	MIMAT0000210	Nfia	18027	Sequencing	tarbase	Unspecified
mmu-mir-24-3p	MIMAT0000219	Nfia	18027	Sequencing	tarbase	Unspecified
mmu-mir-15a-5p	MIMAT0000526	P2ry12	70839	Sequencing	19536157	Unspecified
mmu-mir-15a-5p	MIMAT0000526	P2ry12	70839	Sequencing	tarbase	Unspecified
mmu-mir-297a-5p	MIMAT0000375	P2ry12	70839	Sequencing	tarbase	Unspecified
mmu-let-7e-5p	MIMAT0000524	Tlr4	21898	Luciferase assay//qRT-PCR	19699171	Unspecified
mmu-mir-466c-3p	MIMAT0004878	Tlr4	21898	HITS-CLIP	25083871	Unspecified
mmu-mir-466f-3p	MIMAT0004882	Tlr4	21898	HITS-CLIP	25083871	Unspecified
mmu-mir-466p-3p	MIMAT0014892	Tlr4	21898	HITS-CLIP	25083871	Unspecified
mmu-mir-26a-5p	MIMAT0000533	Plp1	18823	Sequencing	19536157	Unspecified
mmu-mir-466o-3p	MIMAT0014886	Tlr4	21898	HITS-CLIP	25083871	Unspecified
mmu-mir-1b-5p	MIMAT0005835	Tlr4	21898	HITS-CLIP	25083871	Unspecified
mmu-mir-203-3p	MIMAT0000236	Tlr4	21898	HITS-CLIP	23142080	Unspecified
mmu-mir-466m-3p	MIMAT0014883	Tlr4	21898	HITS-CLIP	25083871	Unspecified
mmu-mir-155-5p	MIMAT0000165	Socs1	12703	Luciferase assay//qRT-PCR	19699171	Unspecified
mmu-mir-155-5p	MIMAT0000165	Socs1	12703	Luciferase assay	22634176	Unspecified
mmu-mir-298-5p	MIMAT0000376	Tnf	21926	Western blot	23360399	Unspecified
mmu-mir-466b-3p	MIMAT0004876	Tlr4	21898	HITS-CLIP	25083871	Unspecified
mmu-mir-155-5p	MIMAT0000165	Socs1	12703	Luciferase assay//Western blot	19144316	Unspecified
mmu-mir-155-5p	MIMAT0000165	Socs1	12703	Immunoblot	20937844	Unspecified
mmu-mir-351-5p	MIMAT0000609	Tnf	21926	Immunohistochemistry//Luciferase assay//qRT-PCR	21247879	Unspecified
mmu-mir-3097-5p	MIMAT0014915	Tlr4	21898	HITS-CLIP	25083871	Unspecified
mmu-mir-425-5p	MIMAT0004750	Tlr4	21898	Sequencing	19536157	Unspecified
mmu-mir-125a-5p	MIMAT0000135	Traf6	22034	Microarray//qRT-PCR//Western blot	24576954	Unspecified
mmu-mir-146a-5p	MIMAT0000158	Traf6	22034	Immunoblot//Luciferase assay//qRT-PCR//Western blot	20850013	Unspecified
mmu-mir-155-5p	MIMAT0000165	Socs1	12703	ELISA//Flow//Western blot	23091595	Unspecified
mmu-mir-146a-5p	MIMAT0000158	Traf6	22034	qRT-PCR	22851573	Unspecified
mmu-mir-296-3p	MIMAT0004576	Tnf	21926	Western blot	23360399	Unspecified
mmu-mir-298-5p	MIMAT0000376	Tnf	21926	Immunohistochemistry//Luciferase assay//qRT-PCR	21247879	Unspecified
mmu-mir-146a-5p	MIMAT0000158	Traf6	22034	Luciferase assay//Western blot//qRT-PCR	24358114	Unspecified
mmu-mir-146a-5p	MIMAT0000158	Traf6	22034	Western blot	19596990	Unspecified
mmu-mir-146a-5p	MIMAT0000158	Traf6	22034	Western blot	23252865	Unspecified
mmu-mir-124-3p	MIMAT0000134	Traf6	22034	qRT-PCR//ELISA//Western blot	24995397	Unspecified
mmu-mir-145a-5p	MIMAT0000157	Arg1	11846	HITS-CLIP	tarbase	Unspecified
mmu-mir-27a-3p	MIMAT0000537	Arg1	11846	HITS-CLIP	tarbase	Unspecified
mmu-mir-27b-3p	MIMAT0000126	Arg1	11846	HITS-CLIP	tarbase	Unspecified
mmu-mir-340-5p	MIMAT0004651	Arg1	11846	HITS-CLIP	tarbase	Unspecified
mmu-mir-467g	MIMAT0005854	Arg1	11846	HITS-CLIP	tarbase	Unspecified
mmu-mir-5620-3p	MIMAT0022368	Arg1	11846	HITS-CLIP	tarbase	Unspecified
mmu-mir-155-5p	MIMAT0000165	Arg1	11846	Microarrays, RNA-Seq, RPF-Seq	tarbase	Unspecified
mmu-mir-21a-5p	MIMAT0000530	Arg1	11846	Microarrays	tarbase	Unspecified
mmu-mir-223-3p	MIMAT0000665	Arg1	11846	Microarrays	tarbase	Unspecified
mmu-mir-23b-3p	MIMAT0000125	Arg1	11846	Microarrays	tarbase	Unspecified
mmu-mir-122-5p	MIMAT0000246	Arg1	11846	RNA-Seq, RPF-Seq	tarbase	Unspecified
mmu-mir-19b-3p	MIMAT0000513	Gfap	14580	HITS-CLIP	tarbase	Unspecified
mmu-mir-22-3p	MIMAT0000531	Gfap	14580	HITS-CLIP	tarbase	Unspecified
mmu-mir-27a-3p	MIMAT0000537	Gfap	14580	HITS-CLIP	tarbase	Unspecified
mmu-mir-27b-3p	MIMAT0000126	Gfap	14580	HITS-CLIP	tarbase	Unspecified
mmu-mir-122-5p	MIMAT0000246	Gfap	14580	RPF-Seq	tarbase	Unspecified
mmu-mir-124-3p	MIMAT0000134	Gfap	14580	RNA-Seq, RPF-Seq	tarbase	Unspecified
mmu-mir-155-5p	MIMAT0000165	Gfap	14580	RPF-Seq	tarbase	Unspecified
mmu-mir-1a-3p	MIMAT0000123	Gfap	14580	RNA-Seq	tarbase	Unspecified
mmu-mir-196b-5p	MIMAT0001081	Trem2	83433	Microarrays	tarbase	Unspecified
mmu-mir-196b-5p	MIMAT0001081	Trem2	83433	Microarrays	tarbase	Unspecified
mmu-let-7e-5p	MIMAT0000524	Tnf	21926	HITS-CLIP	tarbase	Unspecified
mmu-mir-19b-3p	MIMAT0000513	Tnf	21926	HITS-CLIP	tarbase	Unspecified
mmu-mir-25-3p	MIMAT0000652	Tnf	21926	HITS-CLIP	tarbase	Unspecified
mmu-mir-301a-3p	MIMAT0000379	Tnf	21926	HITS-CLIP	tarbase	Unspecified
mmu-mir-301b-3p	MIMAT0004186	Tnf	21926	HITS-CLIP	tarbase	Unspecified
mmu-mir-30a-5p	MIMAT0000128	Tnf	21926	HITS-CLIP	tarbase	Unspecified
mmu-mir-30b-5p	MIMAT0000130	Tnf	21926	HITS-CLIP	tarbase	Unspecified
mmu-mir-30c-5p	MIMAT0000514	Tnf	21926	HITS-CLIP	tarbase	Unspecified
mmu-mir-30d-5p	MIMAT0000515	Tnf	21926	HITS-CLIP	tarbase	Unspecified
mmu-mir-30e-5p	MIMAT0000248	Tnf	21926	HITS-CLIP	tarbase	Unspecified
mmu-mir-33-5p	MIMAT0000667	Tnf	21926	HITS-CLIP	tarbase	Unspecified
mmu-mir-34a-5p	MIMAT0000542	Tnf	21926	ELISA, qPCR	tarbase	Unspecified
mmu-mir-467a-5p	MIMAT0003409	Tnf	21926	HITS-CLIP	tarbase	Unspecified
mmu-mir-467b-5p	MIMAT0005448	Tnf	21926	HITS-CLIP	tarbase	Unspecified
mmu-mir-467c-5p	MIMAT0004885	Tnf	21926	HITS-CLIP	tarbase	Unspecified
mmu-mir-467d-5p	MIMAT0004886	Tnf	21926	HITS-CLIP	tarbase	Unspecified
mmu-mir-467g	MIMAT0005854	Tnf	21926	HITS-CLIP	tarbase	Unspecified
mmu-mir-669c-5p	MIMAT0003479	Tnf	21926	HITS-CLIP	tarbase	Unspecified
mmu-mir-669d-5p	MIMAT0005833	Tnf	21926	HITS-CLIP	tarbase	Unspecified
mmu-mir-669g	MIMAT0005832	Tnf	21926	HITS-CLIP	tarbase	Unspecified
mmu-mir-155-5p	MIMAT0000165	Tnf	21926	Microarrays, RNA-Seq, RPF-Seq	tarbase	Unspecified
mmu-mir-196b-5p	MIMAT0001081	Tnf	21926	Microarrays	tarbase	Unspecified
mmu-mir-21a-5p	MIMAT0000530	Tnf	21926	Microarrays	tarbase	Unspecified
mmu-mir-223-3p	MIMAT0000665	Tnf	21926	RNA-Seq, RPF-Seq	tarbase	Unspecified
mmu-mir-101a-3p	MIMAT0000133	Traf6	22034	HITS-CLIP	tarbase	Unspecified
mmu-mir-106a-5p	MIMAT0000385	Traf6	22034	HITS-CLIP	tarbase	Unspecified
mmu-mir-10b-5p	MIMAT0000208	Traf6	22034	HITS-CLIP	tarbase	Unspecified
mmu-mir-125b-5p	MIMAT0000136	Traf6	22034	HITS-CLIP	tarbase	Unspecified
mmu-mir-128-3p	MIMAT0000140	Traf6	22034	HITS-CLIP	tarbase	Unspecified
mmu-mir-15a-5p	MIMAT0000526	Traf6	22034	HITS-CLIP	tarbase	Unspecified
mmu-mir-15b-5p	MIMAT0000124	Traf6	22034	HITS-CLIP	tarbase	Unspecified
mmu-mir-16-5p	MIMAT0000527	Traf6	22034	HITS-CLIP	tarbase	Unspecified
mmu-mir-17-5p	MIMAT0000649	Traf6	22034	HITS-CLIP	tarbase	Unspecified
mmu-mir-181a-5p	MIMAT0000210	Traf6	22034	HITS-CLIP	tarbase	Unspecified
mmu-mir-19a-3p	MIMAT0000651	Traf6	22034	HITS-CLIP	tarbase	Unspecified
mmu-mir-19b-3p	MIMAT0000513	Traf6	22034	HITS-CLIP	tarbase	Unspecified
mmu-mir-20a-3p	MIMAT0004627	Traf6	22034	HITS-CLIP	tarbase	Unspecified
mmu-mir-20b-5p	MIMAT0003187	Traf6	22034	HITS-CLIP	tarbase	Unspecified
mmu-mir-221-3p	MIMAT0000669	Traf6	22034	HITS-CLIP	tarbase	Unspecified
mmu-mir-26b-5p	MIMAT0000534	Traf6	22034	HITS-CLIP	tarbase	Unspecified
mmu-mir-27a-3p	MIMAT0000537	Traf6	22034	HITS-CLIP	tarbase	Unspecified
mmu-mir-27b-3p	MIMAT0000126	Traf6	22034	HITS-CLIP	tarbase	Unspecified
mmu-mir-29b-1-5p	MIMAT0004523	Traf6	22034	HITS-CLIP	tarbase	Unspecified
mmu-mir-378a-3p	MIMAT0003151	Traf6	22034	HITS-CLIP	tarbase	Unspecified
mmu-mir-381-3p	MIMAT0000746	Traf6	22034	HITS-CLIP	tarbase	Unspecified
mmu-mir-467f	MIMAT0005846	Traf6	22034	HITS-CLIP	tarbase	Unspecified
mmu-mir-499-5p	MIMAT0003482	Traf6	22034	HITS-CLIP	tarbase	Unspecified
mmu-mir-532-5p	MIMAT0002889	Traf6	22034	HITS-CLIP	tarbase	Unspecified
mmu-mir-706	MIMAT0003496	Traf6	22034	HITS-CLIP	tarbase	Unspecified
mmu-mir-762	MIMAT0003892	Traf6	22034	HITS-CLIP	tarbase	Unspecified
mmu-mir-7b-5p	MIMAT0000678	Traf6	22034	qPCR	tarbase	Unspecified
mmu-mir-92a-3p	MIMAT0000539	Traf6	22034	HITS-CLIP	tarbase	Unspecified
mmu-mir-337-3p	MIMAT0000578	Traf6	22034	Microarrays	tarbase	Unspecified
mmu-mir-122-5p	MIMAT0000246	Traf6	22034	RNA-Seq	tarbase	Unspecified
mmu-mir-155-5p	MIMAT0000165	Traf6	22034	RNA-Seq, RPF-Seq	tarbase	Unspecified
mmu-mir-1a-3p	MIMAT0000123	Traf6	22034	RPF-Seq	tarbase	Unspecified
mmu-mir-223-3p	MIMAT0000665	Traf6	22034	RNA-Seq	tarbase	Unspecified
mmu-mir-155-5p	MIMAT0000165	P2ry1	18441	Microarrays	tarbase	Unspecified
mmu-mir-21a-5p	MIMAT0000530	P2ry1	18441	Microarrays	tarbase	Unspecified
mmu-mir-122-5p	MIMAT0000246	P2ry1	18441	RPF-Seq	tarbase	Unspecified
mmu-mir-223-3p	MIMAT0000665	P2ry1	18441	RNA-Seq, RPF-Seq	tarbase	Unspecified
mmu-mir-101a-3p	MIMAT0000133	Nfia	18027	HITS-CLIP	tarbase	Unspecified
mmu-mir-124-3p	MIMAT0000134	Nfia	18027	HITS-CLIP, RNA-Seq	tarbase	Unspecified
mmu-mir-138-5p	MIMAT0000150	Nfia	18027	HITS-CLIP	tarbase	Unspecified
mmu-mir-153-3p	MIMAT0000163	Nfia	18027	HITS-CLIP	tarbase	Unspecified
mmu-mir-181b-5p	MIMAT0000673	Nfia	18027	HITS-CLIP	tarbase	Unspecified
mmu-mir-200b-3p	MIMAT0000233	Nfia	18027	HITS-CLIP	tarbase	Unspecified
mmu-mir-223-3p	MIMAT0000665	Nfia	18027	HITS-CLIP, RNA-Seq, RPF-Seq	tarbase	Unspecified
mmu-mir-27a-3p	MIMAT0000537	Nfia	18027	HITS-CLIP	tarbase	Unspecified
mmu-mir-27b-3p	MIMAT0000126	Nfia	18027	HITS-CLIP	tarbase	Unspecified
mmu-mir-29b-3p	MIMAT0000127	Nfia	18027	HITS-CLIP	tarbase	Unspecified
mmu-mir-30a-5p	MIMAT0000128	Nfia	18027	HITS-CLIP	tarbase	Unspecified
mmu-mir-30c-5p	MIMAT0000514	Nfia	18027	HITS-CLIP	tarbase	Unspecified
mmu-mir-30d-5p	MIMAT0000515	Nfia	18027	HITS-CLIP	tarbase	Unspecified
mmu-mir-30e-5p	MIMAT0000248	Nfia	18027	HITS-CLIP	tarbase	Unspecified
mmu-mir-338-3p	MIMAT0000582	Nfia	18027	HITS-CLIP	tarbase	Unspecified
mmu-mir-350-5p	MIMAT0017040	Nfia	18027	HITS-CLIP	tarbase	Unspecified
mmu-mir-374b-5p	MIMAT0003727	Nfia	18027	HITS-CLIP	tarbase	Unspecified
mmu-mir-378a-5p	MIMAT0000742	Nfia	18027	HITS-CLIP	tarbase	Unspecified
mmu-mir-449a-5p	MIMAT0001542	Nfia	18027	HITS-CLIP	tarbase	Unspecified
mmu-mir-5098	MIMAT0020605	Nfia	18027	HITS-CLIP	tarbase	Unspecified
mmu-mir-708-5p	MIMAT0004828	Nfia	18027	HITS-CLIP	tarbase	Unspecified
mmu-mir-21a-5p	MIMAT0000530	Nfia	18027	Microarrays	tarbase	Unspecified
mmu-mir-155-5p	MIMAT0000165	Nfia	18027	RPF-Seq, RNA-Seq	tarbase	Unspecified
mmu-mir-1a-3p	MIMAT0000123	Nfia	18027	RNA-Seq, RPF-Seq	tarbase	Unspecified
mmu-mir-29c-3p	MIMAT0000536	Nfia	18027	Luciferase Reporter Assay	tarbase	Unspecified
mmu-mir-106a-5p	MIMAT0000385	Mfn2	170731	HITS-CLIP	tarbase	Unspecified
mmu-mir-106b-5p	MIMAT0000386	Mfn2	170731	HITS-CLIP	tarbase	Unspecified
mmu-mir-128-3p	MIMAT0000140	Mfn2	170731	HITS-CLIP	tarbase	Unspecified
mmu-mir-141-3p	MIMAT0000153	Mfn2	170731	HITS-CLIP	tarbase	Unspecified
mmu-mir-143-3p	MIMAT0000247	Mfn2	170731	HITS-CLIP	tarbase	Unspecified
mmu-mir-152-3p	MIMAT0000162	Mfn2	170731	HITS-CLIP	tarbase	Unspecified
mmu-mir-15a-5p	MIMAT0000526	Mfn2	170731	HITS-CLIP	tarbase	Unspecified
mmu-mir-15b-5p	MIMAT0000124	Mfn2	170731	HITS-CLIP	tarbase	Unspecified
mmu-mir-16-5p	MIMAT0000527	Mfn2	170731	HITS-CLIP	tarbase	Unspecified
mmu-mir-17-5p	MIMAT0000649	Mfn2	170731	HITS-CLIP	tarbase	Unspecified
mmu-mir-195a-5p	MIMAT0000225	Mfn2	170731	HITS-CLIP	tarbase	Unspecified
mmu-mir-20a-5p	MIMAT0000529	Mfn2	170731	HITS-CLIP	tarbase	Unspecified
mmu-mir-20b-5p	MIMAT0003187	Mfn2	170731	HITS-CLIP	tarbase	Unspecified
mmu-mir-322-5p	MIMAT0000548	Mfn2	170731	HITS-CLIP	tarbase	Unspecified
mmu-mir-34c-5p	MIMAT0000381	Mfn2	170731	HITS-CLIP	tarbase	Unspecified
mmu-mir-362-5p	MIMAT0000706	Mfn2	170731	HITS-CLIP	tarbase	Unspecified
mmu-mir-378a-5p	MIMAT0000742	Mfn2	170731	HITS-CLIP	tarbase	Unspecified
mmu-mir-497a-5p	MIMAT0003453	Mfn2	170731	HITS-CLIP	tarbase	Unspecified
mmu-mir-501-5p	MIMAT0003508	Mfn2	170731	HITS-CLIP	tarbase	Unspecified
mmu-mir-539-5p	MIMAT0003169	Mfn2	170731	HITS-CLIP	tarbase	Unspecified
mmu-mir-706	MIMAT0003496	Mfn2	170731	HITS-CLIP	tarbase	Unspecified
mmu-mir-762	MIMAT0003892	Mfn2	170731	HITS-CLIP	tarbase	Unspecified
mmu-mir-93-5p	MIMAT0000540	Mfn2	170731	HITS-CLIP	tarbase	Unspecified
mmu-mir-294-3p	MIMAT0000372	Mfn2	170731	Microarrays	tarbase	Unspecified
mmu-mir-155-5p	MIMAT0000165	Mfn2	170731	RNA-Seq	tarbase	Unspecified
mmu-mir-101a-3p	MIMAT0000133	Irak1	16179	HITS-CLIP	tarbase	Unspecified
mmu-mir-128-3p	MIMAT0000140	Irak1	16179	HITS-CLIP	tarbase	Unspecified
mmu-mir-130b-3p	MIMAT0000387	Irak1	16179	HITS-CLIP	tarbase	Unspecified
mmu-mir-145a-5p	MIMAT0000157	Irak1	16179	qPCR	tarbase	Unspecified
mmu-mir-1a-3p	MIMAT0000123	Irak1	16179	HITS-CLIP	tarbase	Unspecified
mmu-mir-206-3p	MIMAT0000239	Irak1	16179	HITS-CLIP	tarbase	Unspecified
mmu-mir-301a-3p	MIMAT0000379	Irak1	16179	HITS-CLIP	tarbase	Unspecified
mmu-mir-31-5p	MIMAT0000538	Irak1	16179	HITS-CLIP	tarbase	Unspecified
mmu-mir-322-5p	MIMAT0000548	Irak1	16179	HITS-CLIP	tarbase	Unspecified
mmu-mir-378a-3p	MIMAT0003151	Irak1	16179	HITS-CLIP	tarbase	Unspecified
mmu-mir-675-3p	MIMAT0003726	Irak1	16179	HITS-CLIP	tarbase	Unspecified
mmu-mir-712-5p	MIMAT0003502	Irak1	16179	HITS-CLIP	tarbase	Unspecified
mmu-mir-762	MIMAT0003892	Irak1	16179	HITS-CLIP	tarbase	Unspecified
mmu-let-7b-5p	MIMAT0000522	Plp1	18823	HITS-CLIP	tarbase	Unspecified
mmu-let-7c-5p	MIMAT0000523	Plp1	18823	HITS-CLIP	tarbase	Unspecified
mmu-let-7i-5p	MIMAT0000122	Plp1	18823	HITS-CLIP	tarbase	Unspecified
mmu-mir-124-3p	MIMAT0000134	Plp1	18823	HITS-CLIP, RNA-Seq	tarbase	Unspecified
mmu-mir-136-5p	MIMAT0000148	Plp1	18823	HITS-CLIP	tarbase	Unspecified
mmu-mir-138-5p	MIMAT0000150	Plp1	18823	HITS-CLIP	tarbase	Unspecified
mmu-mir-153-3p	MIMAT0000163	Plp1	18823	HITS-CLIP	tarbase	Unspecified
mmu-mir-181a-5p	MIMAT0000210	Plp1	18823	HITS-CLIP	tarbase	Unspecified
mmu-mir-181b-5p	MIMAT0000673	Plp1	18823	HITS-CLIP	tarbase	Unspecified
mmu-mir-193b-3p	MIMAT0004859	Plp1	18823	HITS-CLIP	tarbase	Unspecified
mmu-mir-19b-3p	MIMAT0000513	Plp1	18823	HITS-CLIP	tarbase	Unspecified
mmu-mir-221-3p	MIMAT0000669	Plp1	18823	HITS-CLIP	tarbase	Unspecified
mmu-mir-27a-3p	MIMAT0000537	Plp1	18823	HITS-CLIP	tarbase	Unspecified
mmu-mir-27b-3p	MIMAT0000126	Plp1	18823	HITS-CLIP	tarbase	Unspecified
mmu-mir-30a-5p	MIMAT0000128	Plp1	18823	HITS-CLIP	tarbase	Unspecified
mmu-mir-30c-5p	MIMAT0000514	Plp1	18823	HITS-CLIP	tarbase	Unspecified
mmu-mir-30d-5p	MIMAT0000515	Plp1	18823	HITS-CLIP	tarbase	Unspecified
mmu-mir-30e-5p	MIMAT0000248	Plp1	18823	HITS-CLIP	tarbase	Unspecified
mmu-mir-344-3p	MIMAT0000593	Plp1	18823	HITS-CLIP	tarbase	Unspecified
mmu-mir-9-5p	MIMAT0000142	Plp1	18823	HITS-CLIP	tarbase	Unspecified
mmu-mir-155-5p	MIMAT0000165	Plp1	18823	RNA-Seq, RPF-Seq	tarbase	Unspecified
mmu-mir-1a-3p	MIMAT0000123	Plp1	18823	RNA-Seq	tarbase	Unspecified
mmu-let-7b-5p	MIMAT0000522	Cx3cl1	20312	HITS-CLIP	tarbase	Unspecified
mmu-let-7c-5p	MIMAT0000523	Cx3cl1	20312	HITS-CLIP	tarbase	Unspecified
mmu-let-7i-5p	MIMAT0000122	Cx3cl1	20312	HITS-CLIP	tarbase	Unspecified
mmu-mir-138-5p	MIMAT0000150	Cx3cl1	20312	HITS-CLIP	tarbase	Unspecified
mmu-mir-16-5p	MIMAT0000527	Cx3cl1	20312	HITS-CLIP	tarbase	Unspecified
mmu-mir-27a-3p	MIMAT0000537	Cx3cl1	20312	HITS-CLIP	tarbase	Unspecified
mmu-mir-27b-3p	MIMAT0000126	Cx3cl1	20312	HITS-CLIP	tarbase	Unspecified
mmu-mir-322-5p	MIMAT0000548	Cx3cl1	20312	HITS-CLIP	tarbase	Unspecified
mmu-mir-381-3p	MIMAT0000746	Cx3cl1	20312	HITS-CLIP	tarbase	Unspecified
mmu-mir-449a-5p	MIMAT0001542	Cx3cl1	20312	HITS-CLIP	tarbase	Unspecified
mmu-mir-665-3p	MIMAT0003733	Cx3cl1	20312	HITS-CLIP	tarbase	Unspecified
mmu-mir-706	MIMAT0003496	Cx3cl1	20312	HITS-CLIP	tarbase	Unspecified
mmu-mir-708-5p	MIMAT0004828	Cx3cl1	20312	HITS-CLIP	tarbase	Unspecified
mmu-mir-762	MIMAT0003892	Cx3cl1	20312	HITS-CLIP	tarbase	Unspecified
mmu-mir-122-5p	MIMAT0000246	Cx3cl1	20312	RPF-Seq	tarbase	Unspecified
mmu-mir-124-3p	MIMAT0000134	Cx3cl1	20312	RNA-Seq, RPF-Seq	tarbase	Unspecified
mmu-mir-155-5p	MIMAT0000165	Cx3cl1	20312	RPF-Seq, RNA-Seq	tarbase	Unspecified
mmu-mir-1a-3p	MIMAT0000123	Cx3cl1	20312	RPF-Seq, RNA-Seq	tarbase	Unspecified
mmu-mir-186-5p	MIMAT0000215	Cxcl10	15945	HITS-CLIP	tarbase	Unspecified
mmu-mir-503-3p	MIMAT0004790	Cxcl10	15945	HITS-CLIP	tarbase	Unspecified
mmu-let-7c-5p	MIMAT0000523	Cxcl10	15945	Microarrays	tarbase	Unspecified
mmu-mir-125b-5p	MIMAT0000136	Cxcl10	15945	Microarrays	tarbase	Unspecified
mmu-mir-155-5p	MIMAT0000165	Cxcl10	15945	Microarrays, RNA-Seq, RPF-Seq	tarbase	Unspecified
mmu-mir-15a-3p	MIMAT0004624	Cxcl10	15945	Microarrays	tarbase	Unspecified
mmu-mir-188-5p	MIMAT0000217	Cxcl10	15945	Microarrays	tarbase	Unspecified
mmu-mir-196b-5p	MIMAT0001081	Cxcl10	15945	Microarrays	tarbase	Unspecified
mmu-mir-21a-5p	MIMAT0000530	Cxcl10	15945	Microarrays	tarbase	Unspecified
mmu-mir-223-3p	MIMAT0000665	Cxcl10	15945	Microarrays, RNA-Seq, Luciferase Reporter Assay	tarbase	Unspecified
mmu-mir-337-3p	MIMAT0000578	Cxcl10	15945	Microarrays	tarbase	Unspecified
mmu-mir-122-5p	MIMAT0000246	Cxcl10	15945	RPF-Seq	tarbase	Unspecified
mmu-mir-21a-5p	MIMAT0000530	P2ry12	70839	Microarrays	tarbase	Unspecified
mmu-mir-122-5p	MIMAT0000246	P2ry12	70839	RNA-Seq	tarbase	Unspecified
mmu-mir-223-3p	MIMAT0000665	P2ry12	70839	RNA-Seq	tarbase	Unspecified
mmu-let-7a-5p	MIMAT0000521	Ccr7	12775	HITS-CLIP	tarbase	Unspecified
mmu-let-7b-5p	MIMAT0000522	Ccr7	12775	HITS-CLIP	tarbase	Unspecified
mmu-let-7c-5p	MIMAT0000523	Ccr7	12775	HITS-CLIP	tarbase	Unspecified
mmu-let-7d-5p	MIMAT0000383	Ccr7	12775	HITS-CLIP	tarbase	Unspecified
mmu-let-7e-5p	MIMAT0000524	Ccr7	12775	HITS-CLIP	tarbase	Unspecified
mmu-let-7g-5p	MIMAT0000121	Ccr7	12775	RNA-Seq, HITS-CLIP	tarbase	Unspecified
mmu-let-7i-5p	MIMAT0000122	Ccr7	12775	HITS-CLIP	tarbase	Unspecified
mmu-mir-15a-5p	MIMAT0000526	Ccr7	12775	HITS-CLIP	tarbase	Unspecified
mmu-mir-15b-5p	MIMAT0000124	Ccr7	12775	HITS-CLIP	tarbase	Unspecified
mmu-mir-16-5p	MIMAT0000527	Ccr7	12775	HITS-CLIP	tarbase	Unspecified
mmu-mir-21a-5p	MIMAT0000530	Ccr7	12775	HITS-CLIP	tarbase	Unspecified
mmu-mir-23a-3p	MIMAT0000532	Ccr7	12775	HITS-CLIP	tarbase	Unspecified
mmu-mir-23b-3p	MIMAT0000125	Ccr7	12775	HITS-CLIP	tarbase	Unspecified
mmu-mir-467e-5p	MIMAT0005293	Ccr7	12775	HITS-CLIP	tarbase	Unspecified
mmu-mir-467h	MIMAT0005855	Ccr7	12775	HITS-CLIP	tarbase	Unspecified
mmu-mir-669l-5p	MIMAT0009418	Ccr7	12775	HITS-CLIP	tarbase	Unspecified
mmu-mir-669n	MIMAT0009427	Ccr7	12775	HITS-CLIP	tarbase	Unspecified
mmu-mir-669p-5p	MIMAT0014889	Ccr7	12775	HITS-CLIP	tarbase	Unspecified
mmu-mir-98-5p	MIMAT0000545	Ccr7	12775	HITS-CLIP	tarbase	Unspecified
mmu-mir-125b-5p	MIMAT0000136	Ccr7	12775	Microarrays	tarbase	Unspecified
mmu-mir-124-3p	MIMAT0000134	Ccr7	12775	RNA-Seq, RPF-Seq	tarbase	Unspecified
mmu-mir-155-5p	MIMAT0000165	Ccr7	12775	RNA-Seq, RPF-Seq	tarbase	Unspecified
mmu-mir-1a-3p	MIMAT0000123	Ccr7	12775	RNA-Seq, RPF-Seq	tarbase	Unspecified
mmu-mir-223-3p	MIMAT0000665	Ccr7	12775	RNA-Seq, RPF-Seq	tarbase	Unspecified
mmu-let-7a-5p	MIMAT0000521	Socs1	12703	HITS-CLIP	tarbase	Unspecified
mmu-let-7b-5p	MIMAT0000522	Socs1	12703	HITS-CLIP	tarbase	Unspecified
mmu-let-7c-5p	MIMAT0000523	Socs1	12703	HITS-CLIP	tarbase	Unspecified
mmu-let-7e-5p	MIMAT0000524	Socs1	12703	HITS-CLIP	tarbase	Unspecified
mmu-let-7f-5p	MIMAT0000525	Socs1	12703	HITS-CLIP	tarbase	Unspecified
mmu-let-7g-5p	MIMAT0000121	Socs1	12703	RNA-Seq, HITS-CLIP	tarbase	Unspecified
mmu-let-7i-5p	MIMAT0000122	Socs1	12703	HITS-CLIP	tarbase	Unspecified
mmu-mir-142a-3p	MIMAT0000155	Socs1	12703	HITS-CLIP	tarbase	Unspecified
mmu-mir-142a-5p	MIMAT0000154	Socs1	12703	HITS-CLIP	tarbase	Unspecified
mmu-mir-15b-5p	MIMAT0000124	Socs1	12703	HITS-CLIP	tarbase	Unspecified
mmu-mir-181b-5p	MIMAT0000673	Socs1	12703	HITS-CLIP	tarbase	Unspecified
mmu-mir-181d-5p	MIMAT0004324	Socs1	12703	HITS-CLIP	tarbase	Unspecified
mmu-mir-185-5p	MIMAT0000214	Socs1	12703	HITS-CLIP	tarbase	Unspecified
mmu-mir-19a-3p	MIMAT0000651	Socs1	12703	HITS-CLIP	tarbase	Unspecified
mmu-mir-19b-3p	MIMAT0000513	Socs1	12703	HITS-CLIP	tarbase	Unspecified
mmu-mir-22-3p	MIMAT0000531	Socs1	12703	HITS-CLIP	tarbase	Unspecified
mmu-mir-30a-5p	MIMAT0000128	Socs1	12703	HITS-CLIP	tarbase	Unspecified
mmu-mir-30b-5p	MIMAT0000130	Socs1	12703	HITS-CLIP	tarbase	Unspecified
mmu-mir-30c-5p	MIMAT0000514	Socs1	12703	HITS-CLIP	tarbase	Unspecified
mmu-mir-30d-5p	MIMAT0000515	Socs1	12703	HITS-CLIP	tarbase	Unspecified
mmu-mir-30e-5p	MIMAT0000248	Socs1	12703	HITS-CLIP	tarbase	Unspecified
mmu-mir-34c-5p	MIMAT0000381	Socs1	12703	HITS-CLIP	tarbase	Unspecified
mmu-mir-98-5p	MIMAT0000545	Socs1	12703	HITS-CLIP	tarbase	Unspecified
mmu-mir-188-5p	MIMAT0000217	Socs1	12703	Microarrays	tarbase	Unspecified
mmu-mir-124-3p	MIMAT0000134	Socs1	12703	RNA-Seq, RPF-Seq	tarbase	Unspecified
mmu-mir-1a-3p	MIMAT0000123	Socs1	12703	RPF-Seq, RNA-Seq	tarbase	Unspecified
mmu-mir-223-3p	MIMAT0000665	Socs1	12703	RNA-Seq, RPF-Seq	tarbase	Unspecified
mmu-mir-145a-3p	MIMAT0004534	Tlr4	21898	HITS-CLIP	tarbase	Unspecified
mmu-mir-152-3p	MIMAT0000162	Tlr4	21898	HITS-CLIP	tarbase	Unspecified
mmu-mir-1a-3p	MIMAT0000123	Tlr4	21898	HITS-CLIP	tarbase	Unspecified
mmu-mir-206-3p	MIMAT0000239	Tlr4	21898	HITS-CLIP	tarbase	Unspecified
mmu-mir-20a-5p	MIMAT0000529	Tlr4	21898	HITS-CLIP	tarbase	Unspecified
mmu-mir-26a-5p	MIMAT0000533	Tlr4	21898	HITS-CLIP	tarbase	Unspecified
mmu-mir-26b-5p	MIMAT0000534	Tlr4	21898	HITS-CLIP	tarbase	Unspecified
mmu-mir-335-5p	MIMAT0000766	Tlr4	21898	HITS-CLIP	tarbase	Unspecified
mmu-mir-362-3p	MIMAT0004684	Tlr4	21898	HITS-CLIP	tarbase	Unspecified
mmu-mir-362-5p	MIMAT0000706	Tlr4	21898	HITS-CLIP	tarbase	Unspecified
mmu-mir-381-3p	MIMAT0000746	Tlr4	21898	HITS-CLIP	tarbase	Unspecified
mmu-mir-677-5p	MIMAT0003451	Tlr4	21898	HITS-CLIP	tarbase	Unspecified
mmu-mir-712-5p	MIMAT0003502	Tlr4	21898	HITS-CLIP	tarbase	Unspecified
mmu-mir-92a-3p	MIMAT0000539	Tlr4	21898	HITS-CLIP	tarbase	Unspecified
mmu-let-7b-5p	MIMAT0000522	Tlr4	21898	Microarrays	tarbase	Unspecified
mmu-mir-22-3p	MIMAT0000531	Tlr4	21898	Microarrays	tarbase	Unspecified
mmu-mir-15a-3p	MIMAT0004624	Il18	16173	Microarrays	tarbase	Unspecified
mmu-mir-188-5p	MIMAT0000217	Il18	16173	Microarrays	tarbase	Unspecified
mmu-mir-21a-5p	MIMAT0000530	Il18	16173	Microarrays	tarbase	Unspecified
mmu-mir-365-3p	MIMAT0000711	Il18	16173	Microarrays	tarbase	Unspecified
mmu-mir-122-5p	MIMAT0000246	Il18	16173	RNA-Seq	tarbase	Unspecified
mmu-mir-124-3p	MIMAT0000134	Il18	16173	RNA-Seq	tarbase	Unspecified
mmu-mir-155-5p	MIMAT0000165	Il18	16173	RNA-Seq	tarbase	Unspecified
mmu-mir-1a-3p	MIMAT0000123	Il18	16173	RPF-Seq	tarbase	Unspecified
mmu-mir-155-5p	MIMAT0000165	Cx3cr1	13051	Microarrays	tarbase	Unspecified
mmu-mir-196b-5p	MIMAT0001081	Cx3cr1	13051	Microarrays	tarbase	Unspecified
mmu-let-7a-5p	MIMAT0000521	Bcl2	12043	HITS-CLIP	tarbase	Unspecified
mmu-let-7b-5p	MIMAT0000522	Bcl2	12043	HITS-CLIP	tarbase	Unspecified
mmu-let-7c-5p	MIMAT0000523	Bcl2	12043	HITS-CLIP	tarbase	Unspecified
mmu-let-7e-5p	MIMAT0000524	Bcl2	12043	HITS-CLIP	tarbase	Unspecified
mmu-let-7f-5p	MIMAT0000525	Bcl2	12043	HITS-CLIP	tarbase	Unspecified
mmu-let-7g-5p	MIMAT0000121	Bcl2	12043	RNA-Seq, HITS-CLIP	tarbase	Unspecified
mmu-let-7i-5p	MIMAT0000122	Bcl2	12043	HITS-CLIP	tarbase	Unspecified
mmu-mir-101a-3p	MIMAT0000133	Bcl2	12043	HITS-CLIP	tarbase	Unspecified
mmu-mir-132-3p	MIMAT0000144	Bcl2	12043	HITS-CLIP	tarbase	Unspecified
mmu-mir-145a-3p	MIMAT0004534	Bcl2	12043	HITS-CLIP	tarbase	Unspecified
mmu-mir-155-5p	MIMAT0000165	Bcl2	12043	HITS-CLIP, Microarrays, RNA-Seq, RPF-Seq	tarbase	Unspecified
mmu-mir-15b-5p	MIMAT0000124	Bcl2	12043	HITS-CLIP	tarbase	Unspecified
mmu-mir-181b-5p	MIMAT0000673	Bcl2	12043	HITS-CLIP	tarbase	Unspecified
mmu-mir-181c-5p	MIMAT0000674	Bcl2	12043	HITS-CLIP	tarbase	Unspecified
mmu-mir-181d-5p	MIMAT0004324	Bcl2	12043	HITS-CLIP	tarbase	Unspecified
mmu-mir-186-5p	MIMAT0000215	Bcl2	12043	HITS-CLIP	tarbase	Unspecified
mmu-mir-18a-5p	MIMAT0000528	Bcl2	12043	HITS-CLIP	tarbase	Unspecified
mmu-mir-18b-5p	MIMAT0004858	Bcl2	12043	HITS-CLIP	tarbase	Unspecified
mmu-mir-19a-3p	MIMAT0000651	Bcl2	12043	HITS-CLIP	tarbase	Unspecified
mmu-mir-19b-3p	MIMAT0000513	Bcl2	12043	HITS-CLIP	tarbase	Unspecified
mmu-mir-21a-5p	MIMAT0000530	Bcl2	12043	HITS-CLIP, Microarrays	tarbase	Unspecified
mmu-mir-26a-5p	MIMAT0000533	Bcl2	12043	HITS-CLIP	tarbase	Unspecified
mmu-mir-26b-5p	MIMAT0000534	Bcl2	12043	HITS-CLIP	tarbase	Unspecified
mmu-mir-27a-3p	MIMAT0000537	Bcl2	12043	HITS-CLIP	tarbase	Unspecified
mmu-mir-27b-3p	MIMAT0000126	Bcl2	12043	HITS-CLIP	tarbase	Unspecified
mmu-mir-30a-5p	MIMAT0000128	Bcl2	12043	HITS-CLIP	tarbase	Unspecified
mmu-mir-30b-5p	MIMAT0000130	Bcl2	12043	HITS-CLIP	tarbase	Unspecified
mmu-mir-30c-5p	MIMAT0000514	Bcl2	12043	HITS-CLIP	tarbase	Unspecified
mmu-mir-30d-5p	MIMAT0000515	Bcl2	12043	HITS-CLIP	tarbase	Unspecified
mmu-mir-30e-5p	MIMAT0000248	Bcl2	12043	HITS-CLIP	tarbase	Unspecified
mmu-mir-322-5p	MIMAT0000548	Bcl2	12043	HITS-CLIP	tarbase	Unspecified
mmu-mir-362-3p	MIMAT0004684	Bcl2	12043	HITS-CLIP	tarbase	Unspecified
mmu-mir-378a-3p	MIMAT0003151	Bcl2	12043	HITS-CLIP	tarbase	Unspecified
mmu-mir-467g	MIMAT0005854	Bcl2	12043	HITS-CLIP	tarbase	Unspecified
mmu-mir-669e-5p	MIMAT0005853	Bcl2	12043	HITS-CLIP	tarbase	Unspecified
mmu-mir-669i	MIMAT0005840	Bcl2	12043	HITS-CLIP	tarbase	Unspecified
mmu-mir-669j	MIMAT0005838	Bcl2	12043	HITS-CLIP	tarbase	Unspecified
mmu-mir-669k-3p	MIMAT0005831	Bcl2	12043	HITS-CLIP	tarbase	Unspecified
mmu-mir-98-5p	MIMAT0000545	Bcl2	12043	HITS-CLIP	tarbase	Unspecified
mmu-mir-196b-5p	MIMAT0001081	Bcl2	12043	Microarrays	tarbase	Unspecified
mmu-mir-1a-1-5p	MIMAT0016979	Bcl2	12043	Microarrays	tarbase	Unspecified
mmu-mir-365-3p	MIMAT0000711	Bcl2	12043	Microarrays	tarbase	Unspecified
mmu-mir-122-5p	MIMAT0000246	Bcl2	12043	RNA-Seq, RPF-Seq	tarbase	Unspecified
mmu-mir-124-3p	MIMAT0000134	Bcl2	12043	RNA-Seq	tarbase	Unspecified
mmu-mir-1a-3p	MIMAT0000123	Bcl2	12043	RPF-Seq, RNA-Seq	tarbase	Unspecified
mmu-mir-223-3p	MIMAT0000665	Bcl2	12043	RNA-Seq, RPF-Seq	tarbase	Unspecified
mmu-mir-17-5p	MIMAT0000649	Bcl2	12043	Luciferase Reporter Assay	tarbase	Unspecified
mmu-mir-196b-5p	MIMAT0001081	Cst7	13011	Microarrays	tarbase	Unspecified
mmu-mir-205-5p	MIMAT0000238	Cst7	13011	Microarrays	tarbase	Unspecified
mmu-mir-155-5p	MIMAT0000165	Cst7	13011	RNA-Seq, RPF-Seq, Microarrays	tarbase	Unspecified
mmu-mir-483	MI0003484	Tnf	21926	other	21146586	Unspecified
mmu-mir-146a	MIMAT0000158	Irak1	16179	Western blot	18791161	Unspecified
mmu-mir-155	MIMAT0000165	Socs1	12703	other	19144316	Unspecified
mmu-mir-181a	MIMAT0000210	Bcl2	12043	other	17344418	Unspecified
mmu-mir-15a	MIMAT0000526	Bcl2	12043	Western blot	20445066	Unspecified
mmu-mir-34a	MIMAT0000542	Bcl2	12043	immunocytochemistry	21415464	Unspecified
mmu-mir-181a-1*	MIMAT0000660	Bcl2	12043	immunocytochemistry	21415464	Unspecified
mmu-mir-497	MIMAT0003453	Bcl2	12043	Western blot	20053374	Unspecified
mmu-mir-125b		Tnf	21926	other	17911593	Unspecified
