# Supplementary material for: Spatiotemporal Dysregulation of Neuron–Glia Related Genes and Pro-/Anti-Inflammatory miRNAs in the 5xFAD Mouse Model of Alzheimer’s Disease
Source: Int J Mol Sci. 2024 Aug 31;25(17):9475. doi: 10.3390/ijms25179475 (PMC11394861; doi:10.3390/ijms25179475)
Supplement: Supplementary file 1 [file ijms-25-09475-s001.zip › Supplementary Table S3_mirNET_nodes.xlsx]

## Sheet: nodes
Supplementary Table S3. Node table for the analyzed microRNAs and targets selected for this study. We only considered miRNAs and/or targets with a node degree of at least 2. Obtained in the online platform https://www.mirnet.ca/
Id	Label	Degree	Betweenness
Apex1	Apex1	1	0
Ar	Ar	1	0
Atf2	Atf2	1	0
Batf2	Batf2	1	0
Bcl3	Bcl3	2	22.9616
Cebpa	Cebpa	9	1303.07
Cebpb	Cebpb	8	1013
Creb1	Creb1	3	251.833
Crebbp	Crebbp	4	563.7
E2f1	E2f1	4	1005
Egr1	Egr1	2	39.948
Esr2	Esr2	1	0
Ets1	Ets1	8	695.286
Foxo1	Foxo1	1	0
Gfi1b	Gfi1b	1	0
Id1	Id1	1	0
Ikbkb	Ikbkb	2	22.9616
Il17a	Il17a	1	0
Irf1	Irf1	3	71.1019
Irf8	Irf8	1	0
Jun	Jun	3	385.414
Mecp2	Mecp2	2	38.2135
Myc	Myc	16	4239.12
Ncoa6	Ncoa6	1	0
Nfat5	Nfat5	1	0
Nfatc1	Nfatc1	2	336
Nfatc2	Nfatc2	2	137.402
Nfe2	Nfe2	1	0
Nfe2l2	Nfe2l2	5	1338
Nfia	Nfia	47	8721.76
Nfic	Nfic	1	0
Nfkb1	Nfkb1	11	2564.81
Nr5a2	Nr5a2	1	0
Olig2	Olig2	1	0
Pax6	Pax6	3	380.99
Pou4f1	Pou4f1	1	0
Ppara	Ppara	4	1005
Ppargc1b	Ppargc1b	1	0
Rel	Rel	1	0
Rela	Rela	12	2280.83
Runx1t1	Runx1t1	1	0
Runx3	Runx3	1	0
Satb1	Satb1	1	0
Sp1	Sp1	4	497.779
Spi1	Spi1	7	1096.44
Stat1	Stat1	3	344.192
Stat3	Stat3	11	2867.59
Stat6	Stat6	3	389.044
Trp53	Trp53	4	251.991
Twist1	Twist1	3	381.282
mmu-mir-101b	mmu-mir-101b	1	0
mmu-mir-130a	mmu-mir-130a	3	40.5369
mmu-mir-130b	mmu-mir-130b	2	2.25844
mmu-mir-140	mmu-mir-140	1	0
mmu-mir-22	mmu-mir-22	2	17.2733
mmu-mir-223	mmu-mir-223	3	32.6628
mmu-mir-34a	mmu-mir-34a	3	174.273
mmu-mir-758	mmu-mir-758	2	2.25844
mmu-mir-146a	mmu-mir-146a	6	612.287
mmu-mir-155	mmu-mir-155	4	206.059
mmu-mir-455	mmu-mir-455	1	0
mmu-mir-132	mmu-mir-132	2	2.01561
mmu-mir-212	mmu-mir-212	2	2.01561
mmu-mir-30b	mmu-mir-30b	1	0
mmu-mir-325	mmu-mir-325	1	0
mmu-mir-421	mmu-mir-421	1	0
mmu-mir-17	mmu-mir-17	2	35.782
mmu-mir-18a	mmu-mir-18a	2	35.782
mmu-mir-192	mmu-mir-192	1	0
mmu-mir-19a	mmu-mir-19a	2	35.782
mmu-mir-19b-1	mmu-mir-19b-1	2	35.782
mmu-mir-20a	mmu-mir-20a	2	35.782
mmu-mir-92a-1	mmu-mir-92a-1	2	35.782
mmu-mir-206	mmu-mir-206	1	0
mmu-mir-124-1	mmu-mir-124-1	2	50.7304
mmu-mir-141	mmu-mir-141	1	0
mmu-mir-15a	mmu-mir-15a	2	0
mmu-mir-16-1	mmu-mir-16-1	1	0
mmu-mir-23b	mmu-mir-23b	1	0
mmu-mir-27b	mmu-mir-27b	1	0
mmu-mir-294	mmu-mir-294	1	0
mmu-mir-295	mmu-mir-295	1	0
mmu-mir-429	mmu-mir-429	1	0
mmu-mir-9-1	mmu-mir-9-1	1	0
mmu-mir-29a	mmu-mir-29a	1	0
mmu-mir-29b-1	mmu-mir-29b-1	1	0
mmu-mir-29b-2	mmu-mir-29b-2	1	0
mmu-mir-29c	mmu-mir-29c	1	0
mmu-let-7a-1	mmu-let-7a-1	1	0
mmu-mir-214	mmu-mir-214	2	26.9764
mmu-mir-3077	mmu-mir-3077	1	0
mmu-mir-466i	mmu-mir-466i	1	0
mmu-mir-705	mmu-mir-705	2	10.4606
mmu-mir-124-3	mmu-mir-124-3	2	71.3068
mmu-mir-204	mmu-mir-204	1	0
mmu-mir-193b	mmu-mir-193b	1	0
mmu-mir-208b	mmu-mir-208b	1	0
mmu-mir-499	mmu-mir-499	1	0
mmu-mir-100	mmu-mir-100	2	3.54413
mmu-mir-150	mmu-mir-150	2	3.54413
mmu-mir-31	mmu-mir-31	1	0
mmu-mir-375	mmu-mir-375	1	0
mmu-mir-191	mmu-mir-191	1	0
mmu-mir-143	mmu-mir-143	1	0
mmu-mir-146b	mmu-mir-146b	2	18.0881
mmu-mir-182	mmu-mir-182	1	0
mmu-mir-183	mmu-mir-183	1	0
mmu-mir-205	mmu-mir-205	1	0
mmu-mir-23a	mmu-mir-23a	1	0
mmu-mir-24-2	mmu-mir-24-2	1	0
mmu-mir-27a	mmu-mir-27a	1	0
mmu-mir-96	mmu-mir-96	1	0
mmu-mir-342	mmu-mir-342	1	0
mmu-mir-148a	mmu-mir-148a	1	0
mmu-mir-484	mmu-mir-484	1	0
mmu-mir-674-5p	mmu-mir-674-5p	2	77.0924
mmu-mir-3473d	mmu-mir-3473d	2	77.0924
mmu-mir-3470a	mmu-mir-3470a	1	0
mmu-mir-532-3p	mmu-mir-532-3p	1	0
mmu-mir-34a-5p	mmu-mir-34a-5p	3	290.973
mmu-mir-15a-5p	mmu-mir-15a-5p	6	592.625
mmu-mir-29a-3p	mmu-mir-29a-3p	1	0
mmu-mir-758-3p	mmu-mir-758-3p	2	4.49516
mmu-mir-29b-1-5p	mmu-mir-29b-1-5p	2	20.9279
mmu-mir-382-3p	mmu-mir-382-3p	1	0
mmu-mir-669b-5p	mmu-mir-669b-5p	1	0
mmu-mir-676-3p	mmu-mir-676-3p	1	0
mmu-mir-340-5p	mmu-mir-340-5p	4	344.142
mmu-mir-495-3p	mmu-mir-495-3p	1	0
mmu-mir-1187	mmu-mir-1187	1	0
mmu-mir-16-5p	mmu-mir-16-5p	5	458.546
mmu-mir-181a-5p	mmu-mir-181a-5p	4	290.065
mmu-mir-1904	mmu-mir-1904	1	0
mmu-mir-195a-5p	mmu-mir-195a-5p	2	148.775
mmu-mir-204-5p	mmu-mir-204-5p	1	0
mmu-mir-210-3p	mmu-mir-210-3p	1	0
mmu-mir-3098-3p	mmu-mir-3098-3p	1	0
mmu-mir-3105-3p	mmu-mir-3105-3p	1	0
mmu-mir-449a-5p	mmu-mir-449a-5p	3	150.549
mmu-mir-466a-5p	mmu-mir-466a-5p	1	0
mmu-mir-466d-5p	mmu-mir-466d-5p	1	0
mmu-mir-466e-5p	mmu-mir-466e-5p	1	0
mmu-mir-466i-5p	mmu-mir-466i-5p	1	0
mmu-mir-466k	mmu-mir-466k	1	0
mmu-mir-466l-5p	mmu-mir-466l-5p	1	0
mmu-mir-466p-5p	mmu-mir-466p-5p	1	0
mmu-mir-497a-5p	mmu-mir-497a-5p	2	148.775
mmu-mir-503-5p	mmu-mir-503-5p	1	0
mmu-mir-7b-5p	mmu-mir-7b-5p	2	13.3071
mmu-mir-3100-5p	mmu-mir-3100-5p	1	0
mmu-mir-3968	mmu-mir-3968	1	0
mmu-mir-450b-3p	mmu-mir-450b-3p	1	0
mmu-mir-5102	mmu-mir-5102	2	99.2063
mmu-mir-5107-5p	mmu-mir-5107-5p	1	0
mmu-mir-721	mmu-mir-721	1	0
mmu-mir-1199-5p	mmu-mir-1199-5p	1	0
mmu-mir-130a-3p	mmu-mir-130a-3p	1	0
mmu-mir-130b-3p	mmu-mir-130b-3p	2	99.2063
mmu-mir-149-5p	mmu-mir-149-5p	2	99.2063
mmu-mir-17-5p	mmu-mir-17-5p	4	497.989
mmu-mir-186-5p	mmu-mir-186-5p	3	180.175
mmu-mir-19b-3p	mmu-mir-19b-3p	7	1044.3
mmu-mir-24-3p	mmu-mir-24-3p	1	0
mmu-mir-301a-3p	mmu-mir-301a-3p	3	692.101
mmu-mir-301b-3p	mmu-mir-301b-3p	2	119.183
mmu-mir-3061-5p	mmu-mir-3061-5p	1	0
mmu-mir-3098-5p	mmu-mir-3098-5p	1	0
mmu-mir-1192	mmu-mir-1192	1	0
mmu-mir-320-3p	mmu-mir-320-3p	1	0
mmu-mir-26a-5p	mmu-mir-26a-5p	3	338.604
mmu-mir-362-5p	mmu-mir-362-5p	3	213.01
mmu-mir-450b-5p	mmu-mir-450b-5p	1	0
mmu-mir-324-3p	mmu-mir-324-3p	1	0
mmu-mir-363-5p	mmu-mir-363-5p	1	0
mmu-mir-9-5p	mmu-mir-9-5p	2	9.04814
mmu-mir-425-5p	mmu-mir-425-5p	1	0
mmu-mir-129-5p	mmu-mir-129-5p	1	0
mmu-mir-142a-3p	mmu-mir-142a-3p	2	101.431
mmu-mir-146a-5p	mmu-mir-146a-5p	2	54.1545
mmu-mir-3097-3p	mmu-mir-3097-3p	1	0
mmu-mir-466g	mmu-mir-466g	1	0
mmu-mir-509-5p	mmu-mir-509-5p	1	0
mmu-mir-544-5p	mmu-mir-544-5p	1	0
mmu-mir-717	mmu-mir-717	1	0
mmu-mir-125b-5p	mmu-mir-125b-5p	4	309.821
mmu-mir-132-3p	mmu-mir-132-3p	2	143.169
mmu-mir-132-5p	mmu-mir-132-5p	1	0
mmu-mir-19a-3p	mmu-mir-19a-3p	4	447.057
mmu-mir-297a-5p	mmu-mir-297a-5p	1	0
mmu-let-7e-5p	mmu-let-7e-5p	5	1142.34
mmu-mir-466c-3p	mmu-mir-466c-3p	1	0
mmu-mir-466f-3p	mmu-mir-466f-3p	1	0
mmu-mir-466p-3p	mmu-mir-466p-3p	1	0
mmu-mir-466o-3p	mmu-mir-466o-3p	1	0
mmu-mir-1b-5p	mmu-mir-1b-5p	1	0
mmu-mir-203-3p	mmu-mir-203-3p	1	0
mmu-mir-466m-3p	mmu-mir-466m-3p	1	0
mmu-mir-155-5p	mmu-mir-155-5p	16	5481.82
mmu-mir-298-5p	mmu-mir-298-5p	1	0
mmu-mir-466b-3p	mmu-mir-466b-3p	1	0
mmu-mir-351-5p	mmu-mir-351-5p	1	0
mmu-mir-3097-5p	mmu-mir-3097-5p	1	0
mmu-mir-125a-5p	mmu-mir-125a-5p	1	0
mmu-mir-296-3p	mmu-mir-296-3p	1	0
mmu-mir-124-3p	mmu-mir-124-3p	9	906.971
mmu-mir-145a-5p	mmu-mir-145a-5p	2	105.54
mmu-mir-27a-3p	mmu-mir-27a-3p	7	648.659
mmu-mir-27b-3p	mmu-mir-27b-3p	7	648.659
mmu-mir-467g	mmu-mir-467g	3	303.214
mmu-mir-5620-3p	mmu-mir-5620-3p	1	0
mmu-mir-21a-5p	mmu-mir-21a-5p	9	1459.48
mmu-mir-223-3p	mmu-mir-223-3p	10	1986.91
mmu-mir-23b-3p	mmu-mir-23b-3p	2	21.9447
mmu-mir-122-5p	mmu-mir-122-5p	9	828.38
mmu-mir-22-3p	mmu-mir-22-3p	3	196.065
mmu-mir-1a-3p	mmu-mir-1a-3p	11	3255.09
mmu-mir-196b-5p	mmu-mir-196b-5p	6	1085.94
mmu-mir-25-3p	mmu-mir-25-3p	1	0
mmu-mir-30a-5p	mmu-mir-30a-5p	5	600.103
mmu-mir-30b-5p	mmu-mir-30b-5p	3	219.688
mmu-mir-30c-5p	mmu-mir-30c-5p	5	600.103
mmu-mir-30d-5p	mmu-mir-30d-5p	5	600.103
mmu-mir-30e-5p	mmu-mir-30e-5p	5	600.103
mmu-mir-33-5p	mmu-mir-33-5p	1	0
mmu-mir-467a-5p	mmu-mir-467a-5p	1	0
mmu-mir-467b-5p	mmu-mir-467b-5p	1	0
mmu-mir-467c-5p	mmu-mir-467c-5p	1	0
mmu-mir-467d-5p	mmu-mir-467d-5p	1	0
mmu-mir-669c-5p	mmu-mir-669c-5p	1	0
mmu-mir-669d-5p	mmu-mir-669d-5p	1	0
mmu-mir-669g	mmu-mir-669g	1	0
mmu-mir-101a-3p	mmu-mir-101a-3p	4	662.809
mmu-mir-106a-5p	mmu-mir-106a-5p	2	21.5615
mmu-mir-10b-5p	mmu-mir-10b-5p	1	0
mmu-mir-128-3p	mmu-mir-128-3p	3	161.298
mmu-mir-15b-5p	mmu-mir-15b-5p	5	516.887
mmu-mir-20a-3p	mmu-mir-20a-3p	1	0
mmu-mir-20b-5p	mmu-mir-20b-5p	2	21.5615
mmu-mir-221-3p	mmu-mir-221-3p	2	13.3071
mmu-mir-26b-5p	mmu-mir-26b-5p	3	408.936
mmu-mir-378a-3p	mmu-mir-378a-3p	3	424.444
mmu-mir-381-3p	mmu-mir-381-3p	3	159.971
mmu-mir-467f	mmu-mir-467f	1	0
mmu-mir-499-5p	mmu-mir-499-5p	1	0
mmu-mir-532-5p	mmu-mir-532-5p	1	0
mmu-mir-706	mmu-mir-706	3	44.2153
mmu-mir-762	mmu-mir-762	4	222.852
mmu-mir-92a-3p	mmu-mir-92a-3p	2	96.2454
mmu-mir-337-3p	mmu-mir-337-3p	2	22.8663
mmu-mir-138-5p	mmu-mir-138-5p	3	39.9372
mmu-mir-153-3p	mmu-mir-153-3p	2	16.3358
mmu-mir-181b-5p	mmu-mir-181b-5p	4	236.652
mmu-mir-200b-3p	mmu-mir-200b-3p	1	0
mmu-mir-29b-3p	mmu-mir-29b-3p	1	0
mmu-mir-338-3p	mmu-mir-338-3p	1	0
mmu-mir-350-5p	mmu-mir-350-5p	1	0
mmu-mir-374b-5p	mmu-mir-374b-5p	1	0
mmu-mir-378a-5p	mmu-mir-378a-5p	2	110.24
mmu-mir-5098	mmu-mir-5098	1	0
mmu-mir-708-5p	mmu-mir-708-5p	2	19.1062
mmu-mir-29c-3p	mmu-mir-29c-3p	1	0
mmu-mir-106b-5p	mmu-mir-106b-5p	1	0
mmu-mir-141-3p	mmu-mir-141-3p	1	0
mmu-mir-143-3p	mmu-mir-143-3p	1	0
mmu-mir-152-3p	mmu-mir-152-3p	2	112.186
mmu-mir-20a-5p	mmu-mir-20a-5p	2	112.186
mmu-mir-322-5p	mmu-mir-322-5p	4	617.911
mmu-mir-34c-5p	mmu-mir-34c-5p	2	51.8263
mmu-mir-501-5p	mmu-mir-501-5p	1	0
mmu-mir-539-5p	mmu-mir-539-5p	1	0
mmu-mir-93-5p	mmu-mir-93-5p	1	0
mmu-mir-294-3p	mmu-mir-294-3p	1	0
mmu-mir-206-3p	mmu-mir-206-3p	2	144.105
mmu-mir-31-5p	mmu-mir-31-5p	1	0
mmu-mir-675-3p	mmu-mir-675-3p	1	0
mmu-mir-712-5p	mmu-mir-712-5p	2	144.105
mmu-let-7b-5p	mmu-let-7b-5p	6	799.303
mmu-let-7c-5p	mmu-let-7c-5p	6	362.307
mmu-let-7i-5p	mmu-let-7i-5p	5	258.517
mmu-mir-136-5p	mmu-mir-136-5p	1	0
mmu-mir-193b-3p	mmu-mir-193b-3p	1	0
mmu-mir-344-3p	mmu-mir-344-3p	1	0
mmu-mir-665-3p	mmu-mir-665-3p	1	0
mmu-mir-503-3p	mmu-mir-503-3p	1	0
mmu-mir-15a-3p	mmu-mir-15a-3p	2	2.76169
mmu-mir-188-5p	mmu-mir-188-5p	3	16.3621
mmu-let-7a-5p	mmu-let-7a-5p	3	122.987
mmu-let-7d-5p	mmu-let-7d-5p	1	0
mmu-let-7g-5p	mmu-let-7g-5p	3	122.987
mmu-mir-23a-3p	mmu-mir-23a-3p	1	0
mmu-mir-467e-5p	mmu-mir-467e-5p	1	0
mmu-mir-467h	mmu-mir-467h	1	0
mmu-mir-669l-5p	mmu-mir-669l-5p	1	0
mmu-mir-669n	mmu-mir-669n	1	0
mmu-mir-669p-5p	mmu-mir-669p-5p	1	0
mmu-mir-98-5p	mmu-mir-98-5p	3	122.987
mmu-let-7f-5p	mmu-let-7f-5p	2	36.5713
mmu-mir-142a-5p	mmu-mir-142a-5p	1	0
mmu-mir-181d-5p	mmu-mir-181d-5p	2	36.5713
mmu-mir-185-5p	mmu-mir-185-5p	1	0
mmu-mir-145a-3p	mmu-mir-145a-3p	2	234.438
mmu-mir-335-5p	mmu-mir-335-5p	1	0
mmu-mir-362-3p	mmu-mir-362-3p	2	234.438
mmu-mir-677-5p	mmu-mir-677-5p	1	0
mmu-mir-365-3p	mmu-mir-365-3p	2	24.1315
mmu-mir-181c-5p	mmu-mir-181c-5p	1	0
mmu-mir-18a-5p	mmu-mir-18a-5p	1	0
mmu-mir-18b-5p	mmu-mir-18b-5p	1	0
mmu-mir-669e-5p	mmu-mir-669e-5p	1	0
mmu-mir-669i	mmu-mir-669i	1	0
mmu-mir-669j	mmu-mir-669j	1	0
mmu-mir-669k-3p	mmu-mir-669k-3p	1	0
mmu-mir-1a-1-5p	mmu-mir-1a-1-5p	1	0
mmu-mir-205-5p	mmu-mir-205-5p	1	0
mmu-mir-483	mmu-mir-483	1	0
mmu-mir-181a	mmu-mir-181a	1	0
mmu-mir-181a-1*	mmu-mir-181a-1*	1	0
mmu-mir-497	mmu-mir-497	1	0
mmu-mir-125b	mmu-mir-125b	1	0
Tlr4	Tlr4	32	6719.79
Tnf	Tnf	56	12373.5
Cxcl10	Cxcl10	18	1611.03
Bcl2	Bcl2	91	25553.2
Socs1	Socs1	34	3571.88
Ccr7	Ccr7	26	3557.84
Gfap	Gfap	17	2536.87
Irak1	Irak1	28	4829.3
Cx3cr1	Cx3cr1	9	1941.81
Mfn2	Mfn2	27	3839.91
Trem2	Trem2	2	2.12784
Cx3cl1	Cx3cl1	21	1511.23
Arg1	Arg1	15	1800.69
P2ry1	P2ry1	8	1026.59
Plp1	Plp1	26	2282.7
P2ry12	P2ry12	5	346.811
Traf6	Traf6	36	4747.21
Il18	Il18	8	257.915
Cst7	Cst7	3	342.915
