# Supplementary material for: Spatiotemporal Dysregulation of Neuron–Glia Related Genes and Pro-/Anti-Inflammatory miRNAs in the 5xFAD Mouse Model of Alzheimer’s Disease
Source: Int J Mol Sci. 2024 Aug 31;25(17):9475. doi: 10.3390/ijms25179475 (PMC11394861; doi:10.3390/ijms25179475)
Supplement: Supplementary file 1 [file ijms-25-09475-s001.zip › Supplementary Table S4_Pearson_PValues.xlsx]

## Sheet: PFC_WT_6
Supplementary Table S4 - Bivariate Pearson’s correlation coefficients and respective p-values obtained between all miRNAs and genes.
		miR155
miR146a	r p-value	0.673 0.326	miR146a
miR21	r p-value	0.411 0.588	0.915 0.084	miR21
miR125b	r p-value	0.876 0.123	0.945 0.054	0.766 0.233	miR125b
miR124	r p-value	0.669 0.330	0.775 0.224	0.829 0.170	0.778 0.221	miR124
Arg1	r p-value	-0.951 0.048	-0.812 0.187	-0.650 0.349	-0.939 0.060	-0.859 0.140
Bcl2	r p-value	-0.896 0.103	-0.896 0.103	-0.768 0.231	-0.970 0.029	-0.892 0.107
Ccr7	r p-value	-0.995 0.004	-0.738 0.261	-0.482 0.517	-0.917 0.082	-0.692 0.307
Cebpa	r p-value	0.960 0.039	0.761 0.238	0.462 0.537	0.923 0.076	0.572 0.427
Connexin43	r p-value	-0.773 0.226	-0.907 0.092	-0.874 0.125	-0.917 0.082	-0.961 0.038
Cst7	r p-value	0.702 0.297	0.045 0.954	-0.331 0.668	0.350 0.649	-0.031 0.968
Cx3cl1	r p-value	0.044 0.955	-0.439 0.560	-0.754 0.245	-0.241 0.758	-0.711 0.288
Cxcl10	r p-value	-0.906 0.093	-0.883 0.116	-0.751 0.248	-0.965 0.034	-0.891 0.108
Cxcr3	r p-value	-0.078 0.921	-0.733 0.266	-0.938 0.061	-0.499 0.500	-0.685 0.314
Drp1	r p-value	-0.572 0.427	-0.904 0.095	-0.965 0.034	-0.825 0.174	-0.945 0.054
Dynein	r p-value	-0.937 0.062	-0.886 0.113	-0.670 8 0.329	-0.988 0.01	-0.750 0.249
Gfap	r p-value	-0.877 0.122	-0.944 0.055	-0.782 0.217	-0.998 0.001	-0.815 0.184
Il18	r p-value	-0.946 0.053	-0.475 0.524	-0.130 0.869	-0.731 0.268	-0.394 0.605
Irak1	r p-value	-0.925 0.074	-0.619 0.380	-0.487 0.512	-0.796 0.203	-0.844 0.155
Kinesin	r p-value	-0.977 0.022	-0.808 0.191	-0.594 0.405	-0.952 0.047ì	-0.777 0.222
Mfn2	r p-value	-0.421 0.578	-0.921 0.078	-0.999 0.0001	-0.775 0.224	-0.829 0.170
MhcII	r p-value	-0.894 0.105	-0.919 0.080	-0.774 0.225	-0.986 0.013	-0.860 0.139
NeuN	r p-value	0.219 0.780	0.866 0.133	0.954 0.045	0.657 0.342	0.624 0.375
Nfia	r p-value	-0.934 0.065	-0.380 0.619	-0.061 0.938	-0.661 0.338	-0.410 0.589
P2ry1	r p-value	-0.908 0.091	-0.533 0.466	-0.164 0.835	-0.758 0.241	-0.318 0.681
P2yr12	r p-value	-0.666 0.333	-0.941 0.058	-0.947 0.052	-0.893 0.106	-0.938 0.061
Plp	r p-value	-0.641 0.358	-0.173 0.826	0.236 0.763	-0.415 0.584	0.133 0.866
Psd95	r p-value	-0.424 0.575	-0.507 0.492	-0.682 0.317	-0.488 0.511	-0.927 0.072
Socs1	r p-value	-0.325 0.674	-0.898 0.101	-0.992 0.007	-0.710.280	-0.755 0.244
Tlr4	r p-value	-0.875 0.124	-0.893 0.106	-0.789 0.210	-0.956 0.043	-0.918 0.081
Tnfa	r p-value	-0.226 0.773	-0.296 0.703	0.016 0.983	-0.322 0.677	0.334 0.665
Traf6	r p-value	-0.584 0.415	0.199 0.800	0.416 0.583	-0.122 0.877	-0.112 0.887
Trem2	r p-value	-0.635 0.364	-0.803 0.196	-0.531 0.468	-0.820 0.179	-0.300 0.699

## Sheet: PFC_WT_9
		miR155
miR146a	r p-value	0.855 0.064	miR146a
miR21	r p-value	0.946 0.01	0.951 0.012	miR21
miR125b	r p-value	0.265 0.665	0.639 0.245	0.560 0.325	miR125b
miR124	r p-value	0.939 0.017	0.901 0.036	0.989 0.001	0.550 0.336	miR124
Arg1	r p-value	0.152 0.806	-0.104 0.866	-0.125 0.840	-0.769 0.127	-0.193 0.754
Bcl2	r p-value	0.282 0.645	-0.048 0.938	-0.017 0.977	-0.784 0.116	-0.063 0.918
Ccr7	r p-value	0.425 0.475	0.103 0.868	0.139 0.823	-0.696 0.190	0.098 0.875
Cebpa	r p-value	0.348 0.564	-0.068 0.912	0.032 0.958	-0.803 0.101	0.021 0.973
Connexin43	r p-value	0.345 0.569	0.658 0.226	0.413 0.489	0.319 0.600	0.278 0.649
Cst7	r p-value	0.057 0.926	-0.149 0.810	-0.199 0.747	-0.742 0.151	-0.279 0.648
Cx3cl1	r p-value	-0.111 0.858	-0.517 0.372	-0.424 0.476	-0.987 0.001	-0.417 0.483
Cxcl10	r p-value	-0.177 0.775	-0.355 0.556	-0.3875142403 0.51924452928	-0.6659311984 0.21980031684	-0.4538349127 0.4426584084
Cxcr3	r p-value	0.046 0.941	-0.284 0.642	-0.245 0.690	-0.831 0.080	-0.287 0.638
Drp1	r p-value	-0.422 0.479	-0.439 0.459	-0.347 0.566	0.007 0.990	-0.239 0.697
Dynein	r p-value	-0.903 0.035	-0.690 0.197	-0.831 0.081	-0.207 0.737	-0.834 0.078
Gfap	r p-value	0.150 0.808	0.637 0.247	0.431 0.467	0.885 0.045	0.362 0.549
Il18	r p-value	-0.164 0.791	-0.112 0.856	-0.054 0.930	0.203 0.742	0.035 0.9551
Irak1	r p-value	0.232 0.706	0.127 0.838	0.327 0.590	0.377 0.530	0.452 0.443
Kinesin	r p-value	-0.152 0.806	-0.191 0.758	-0.076 0.903	0.121 0.846	0.034 0.955
Mfn2	r p-value	-0.531 0.356	-0.660 0.224	-0.591 0.293	-0.452 0.443	-0.509 0.380
MhcII	r p-value	0.521 0.367	0.470 0.423	0.365 0.545	-0.256 0.677	0.255 0.678
NeuN	r p-value	-0.430 0.469	-0.819 0.089	-0.685 0.201	-0.930 0.021	-0.638 0.246
Nfia	r p-value	0.128 0.836	-0.113 0.855	-0.144 0.816	-0.766 0.130	-0.216 0.726
P2ry1	r p-value	0.0718 0.908	-0.197 0.749	-0.206 0.738	-0.792 0.110	-0.269 0.660
P2yr12	r p-value	0.247 0.687	-0.148 0.811	-0.068 0.912	-0.839 0.075	-0.092 0.882
Plp	r p-value	0.686 0.200	0.807 0.098	0.681 0.205	0.224 0.716	0.596 0.287
Psd95	r p-value	-0.616 0.267	-0.663 0.221	-0.534 0.352	-0.005 0.993	-0.418 0.482
Socs1	r p-value	0.105 0.865	-0.200 0.747	-0.185 0.765	-0.815 0.092	-0.238 0.698
Tlr4	r p-value	0.119 0.848	-0.129 0.835	-0.158 0.798	-0.790 0.111	-0.226 0.713
Tnfa	r p-value	-0.262 0.669	-0.522 0.366	-0.417 0.483	-0.500 0.390	-0.408 0.495
Traf6	r p-value	-0.239 0.698	0.104 0.867	-0.070 0.910	0.451 0.445	-0.154 0.803
Trem2	r p-value	0.101 0.870	-0.313 0.607	-0.219 0.722	-0.907 0.033	-0.230 0.709

## Sheet: PFC_AD_6
		miR155
miR146a	r p-value	0.420 0.723	miR146a
miR21	r p-value	0.892 0.298	-0.033 0.978	miR21
miR125b	r p-value	0.557 0.623	-0.518 0.653	0.872 0.325	miR125b
miR124	r p-value	0.996 0.055	0.340 0.778	0.928 0.243	0.627 0.568	miR124
Arg1	r p-value	-0.999 0.001	-0.419 0.724	-0.893 0.297	-0.559 0.622	-0.996 0.054
Bcl2	r p-value	0.154 0.901	-0.831 0.375	0.583 0.603	0.906 0.277	0.239 0.846
Ccr7	r p-value	-0.856 0.345	-0.828 0.378	-0.531 0.643	-0.049 0.968	-0.808 0.400
Cebpa	r p-value	0.766 0.444	-0.260 0.832	0.973 0.145	0.960 0.179	0.819 0.388
Connexin43	r p-value	-0.501 0.665	-0.995 0.057	-0.056 0.964	0.438 0.710	-0.424 0.720
Cst7	r p-value	-0.448 0.704	-0.999 0.019	0.003 0.997	0.491 0.672	-0.369 0.759
Cx3cl1	r p-value	-0.915 0.263	-0.020 0.986	-0.998 0.034	-0.844 0.359	-0.946 0.208
Cxcl10	r p-value	-0.830 0.375	-0.854 0.347	-0.490 0.673	-0.001 0.999	-0.779 0.430
Cxcr3	r p-value	-0.735 0.474	-0.924 0.249	-0.350 0.772	0.152 0.902	-0.673 0.529
Drp1	r p-value	-0.279 0.819	-0.988 0.095	0.183 0.882	0.640 0.557	-0.195 0.874
Dynein	r p-value	-0.953 0.195	-0.675 0.527	-0.713 0.493	-0.280 0.819	-0.923 0.250
Gfap	r p-value	-0.702 0.503	-0.941 0.219	-0.306 0.801	0.198 0.872	-0.638 0.558
Il18	r p-value	-0.570 0.613	-0.985 0.110	-0.138 0.911	0.363 0.763	-0.497 0.668
Irak1	r p-value	-0.424 0.721	-0.999 0.002	0.030 0.980	0.515 0.655	-0.344 0.776
Kinesin	r p-value	-0.410 0.730	-0.999 0.007	0.045 0.971	0.527 0.645	-0.330 0.785
Mfn2	r p-value	-0.607 0.584	0.464 0.692	-0.900 0.286	-0.998 0.039	-0.673 0.529
MhcII	r p-value	0.180 0.884	-0.815 0.392	0.605 0.586	0.917 0.260	0.265 0.829
NeuN	r p-value	0.510 0.659	-0.565 0.617	0.843 0.360	0.998 0.035	0.582 0.604
Nfia	r p-value	-0.976 0.137	-0.606 0.585	-0.774 0.436	-0.366 0.761	-0.954 0.192
P2ry1	r p-value	-0.972 0.150	-0.621 0.572	-0.761 0.448	-0.347 0.773	-0.948 0.205
P2yr12	r p-value	-0.515 0.655	-0.994 0.067	-0.072 0.953	0.424 0.721	-0.439 0.710
Plp	r p-value	-0.942 0.216	-0.698 0.507	-0.691 0.514	-0.249 0.839	-0.910 0.271
Psd95	r p-value	-0.294 0.809	-0.990 0.085	0.168 0.892	0.628 0.567	-0.211 0.864
Socs1	r p-value	-0.910 0.271	-0.007 0.995	-0.999 0.026	-0.851 0.351	-0.942 0.216
Tlr4	r p-value	-0.520 0.651	0.555 0.625	-0.849 0.353	-0.999 0.028	-0.592 0.596
Tnfa	r p-value	0.538 0.638	0.991 0.085	0.100 0.936	-0.399 0.738	0.463 0.693
Traf6	r p-value	-0.848 0.355	0.123 0.921	-0.995 0.057	-0.912 0.267	-0.890 0.300
Trem2	r p-value	-0.839 0.365	0.139 0.910	-0.994 0.067	-0.919 0.257	-0.883 0.310

## Sheet: PFC_AD_9
		miR155
miR146a	r p-value	0.792 0.033	miR146a
miR21	r p-value	0.978 0.0001	0.711 0.072	miR21
miR125b	r p-value	-0.248 0.591	-0.476 0.279	-0.111 0.811	miR125b
miR124	r p-value	0.502 0.250	0.031 0.946	0.605 0.149	0.649 0.114	miR124
Arg1	r p-value	0.704 0.077	0.986 0.00003	0.604 0.150	-0.566 0.184	-0.110 0.813
Bcl2	r p-value	0.117 0.801	0.380 0.399	0.129 0.781	-0.146 0.754	-0.280 0.542
Ccr7	r p-value	0.595 0.158	0.930 0.002	0.479 0.275	-0.654 0.110	-0.25 0.585
Cebpa	r p-value	-0.318 0.486	-0.363 0.422	-0.142 0.761	0.599 0.154	0.169 0.716
Connexin43	r p-value	-0.442 0.319	-0.465 0.292	-0.497 0.255	0.260 0.572	-0.068 0.883
Cst7	r p-value	-0.261 0.570	-0.156 0.738	-0.116 0.803	0.461 0.296	-0.004 0.992
Cx3cl1	r p-value	-0.379 0.400	-0.390 0.385	-0.467 0.289	-0.417 0.351	-0.579 0.172
Cxcl10	r p-value	0.513 0.238	0.881 0.008	0.477 0.278	-0.425 0.341	-0.186 0.689
Cxcr3	r p-value	0.895 0.006	0.979 0.0001	0.828 0.021	-0.447 0.314	0.166 0.721
Drp1	r p-value	-0.446 0.315	-0.632 0.127	-0.457 0.302	0.453 0.306	0.086 0.854
Dynein	r p-value	0.020 0.964	0.622 0.135	-0.074 0.873	-0.416 0.352	-0.557 0.193
Gfap	r p-value	-0.498 0.255	-0.685 0.089	-0.395 0.379	0.604 0.150	0.080 0.864
Il18	r p-value	-0.707 0.075	-0.688 0.087	-0.661 0.105	0.600 0.154	0.111 0.811
Irak1	r p-value	-0.549 0.201	-0.749 0.052	-0.514 0.237	0.421 0.345	-0.01 0.970
Kinesin	r p-value	-0.595 0.158	-0.918 0.003	-0.476 0.279	0.692 0.084	0.240 0.6027
Mfn2	r p-value	-0.014 0.975	-0.344 0.449	-0.088 0.850	0.065 0.889	0.175 0.706
MhcII	r p-value	0.168 0.718	0.574 0.177	0.081 0.862	-0.041 0.929	-0.20 0.661
NeuN	r p-value	-0.256 0.579	0.146 0.754	-0.221 0.633	-0.310 0.497	-0.643 0.118
Nfia	r p-value	0.755 0.049	0.752 0.051	0.656 0.109	-0.222 0.631	0.226 0.624
P2ry1	r p-value	0.607 0.147	0.964 0.0004	0.501 0.251	-0.557 0.193	-0.195 0.673
P2yr12	r p-value	-0.496 0.257	-0.625 0.133	-0.350 0.441	0.619 0.137	0.152 0.743
Plp	r p-value	-0.546 0.204	-0.711 0.072	-0.400 0.373	0.480 0.274	0.149 0.748
Psd95	r p-value	-0.426 0.339	-0.531 0.219	-0.408 0.362	-0.382 0.397	-0.422 0.344
Socs1	r p-value	0.790 0.034	0.999 5.73E-09	0.711 0.072	-0.470 0.286	0.033 0.942
Tlr4	r p-value	0.805 0.028	0.997 4.017E-07	0.716 0.070	-0.506 0.245	0.026 0.954
Tnfa	r p-value	0.206 0.656	0.758 0.047	0.092 0.843	-0.518 0.233	-0.504 0.247
Traf6	r p-value	-0.625 0.133	-0.500 0.252	-0.736 0.059	-0.274 0.551	-0.572 0.179
Trem2	r p-value	-0.278 0.545	-0.106 0.820	-0.137 0.769	0.192 0.679	-0.153 0.742

## Sheet: HPC_WT_6
		miR155
miR146a	r p-value	0.255 0.744	miR146a
miR21	r p-value	-0.87 0.122	-0.014 0.985	miR21
miR125b	r p-value	-0.747 0.252	-0.805 0.194	0.435 0.564	miR125b
miR124	r p-value	-0.059 0.940	0.388 0.611	-0.244 0.755	-0.044 0.955	miR124
Arg1	r p-value	-0.529 0.470	0.488 0.511	0.368 0.631	0.092 0.907	0.800 0.199
Bcl2	r p-value	-0.767 0.232	0.301 0.698	0.621 0.378	0.320 0.679	0.607 0.392
Ccr7	r p-value	-0.196 0.803	0.196 0.803	0.632 0.367	-0.199 0.800	-0.739 0.260
Cebpa	r p-value	0.734 0.265	-0.366 0.633	-0.614 0.385	-0.255 0.744	-0.612 0.387
Connexin43	r p-value	-0.167 0.832	-0.505 0.494	0.411 0.588	0.261 0.738	-0.971 0.028
Cst7	r p-value	-0.778 0.221	0.368 0.631	0.715 0.284	0.252 0.747	0.493 0.506
Cx3cl1	r p-value	-0.751 0.248	0.443 0.556	0.783 0.216	0.152 0.847	0.360 0.639
Cxcl10	r p-value	0.790 0.209	0.351 0.648	-0.407 0.592	-0.804 0.195	-0.519 0.480
Cxcr3	r p-value	-0.589 0.410	0.330 0.669	0.352 0.647	0.247 0.752	0.820 0.179
Drp1	r p-value	0.174 0.825	0.887 0.112	-0.159 0.840	-0.595 0.404	0.768 0.231
Dynein	r p-value	-0.335 0.664	0.042 0.957	-0.075 0.924	0.347 0.652	0.920 0.079
Gfap	r p-value	0.229 0.770	-0.810 0.189	-0.235 0.764	0.327 0.672	-0.728 0.271
Il18	r p-value	-0.728 0.271	-0.535 0.464	0.312 0.687	0.887 0.112	0.419 0.580
Irak1	r p-value	0.279 0.720	-0.760 0.239	-0.613 0.386	0.420 0.579	0.010 0.989
Kinesin	r p-value	-0.767 0.232	-0.103 0.896	0.965 0.034	0.389 0.610	-0.488 0.511
Mfn2	r p-value	-0.871 0.128	-0.067 0.932	0.601 0.398	0.639 0.360	0.539 0.460
MhcII	r p-value	-0.034 0.965	-0.955 0.044	-0.268 0.731	0.686 0.313	-0.224 0.775
NeuN	r p-value	-0.178 0.821	0.329 0.670	-0.146 0.853	0.062 0.937	0.992 0.007
Nfia	r p-value	0.902 0.097	-0.047 0.952	-0.716 0.283	-0.554 0.445	-0.465 0.534
P2ry1	r p-value	-0.769 0.230	0.255 0.744	0.589 0.410	0.362 0.637	0.636 0.363
P2yr12	r p-value	-0.942 0.057	-0.002 0.997	0.784 0.215	0.591 0.408	0.363 0.636
Plp	r p-value	-0.606 0.393	-0.375 0.624	0.808 0.191	0.449 0.550	-0.749 0.250
Psd95	r p-value	-0.391 0.608	0.400 0.599	0.130 0.869	0.111 0.888	0.929 0.070
Socs1	r p-value	-0.070 0.929	0.472 0.527	-0.195 0.804	-0.102 0.897	0.994 0.005
Tlr4	r p-value	-0.674 0.325	0.117 0.882	0.368 0.631	0.444 0.555	0.777 0.222
Tnfa	r p-value	0.459 0.540	0.758 0.2419	-0.512 0.487	-0.649 0.350	0.785 0.214
Traf6	r p-value	0.148 0.851	0.631 0.368	0.334 0.665	-0.651 0.348	-0.455 0.544
Trem2	r p-value	-0.417 0.582	0.325 0.674	0.125 0.874	0.181 0.818	0.928 0.071

## Sheet: HPC_WT_9
		miR155
miR146a	r p-value	0.503 0.166	miR146a
miR21	r p-value	0.495 0.175	0.930 0.0002	miR21
miR125b	r p-value	0.330 0.384	0.666 0.050	0.721 0.028	miR125b
miR124	r p-value	0.421 0.258	0.811 0.007	0.959 0.00004	0.761 0.017	miR124
Arg1	r p-value	-0.434 0.242	-0.093 0.811	-0.171 0.659	-0.615 0.077	-0.201 0.603
Bcl2	r p-value	-0.026 0.946	0.469 0.202	0.492 0.177	0.055 0.886	0.526 0.144
Ccr7	r p-value	-0.347 0.360	0.091 0.815	-0.023 0.952	-0.510 0.160	-0.089 0.819
Cebpa	r p-value	0.217 0.573	0.451 0.222	0.355 0.348	0.022 0.954	0.323 0.395
Connexin43	r p-value	-0.168 0.664	0.339 0.372	0.154 0.691	-0.246 0.522	0.062 0.873
Cst7	r p-value	-0.277 0.469	-0.016 0.966	-0.150 0.699	-0.550 0.124	-0.187 0.628
Cx3cl1	r p-value	-0.246 0.522	0.093 0.811	0.065 0.866	0.301 0.430	0.126 0.744
Cxcl10	r p-value	0.022 0.953	0.489 0.180	0.242 0.530	-0.193 0.617	0.069 0.858
Cxcr3	r p-value	-0.473 0.198	-0.132 0.734	-0.189 0.625	-0.669 0.048	-0.237 0.538
Drp1	r p-value	0.524 0.147	0.889 0.001	0.826 0.005	0.503 0.167	0.736 0.023
Dynein	r p-value	0.405 0.278	0.505 0.165	0.330 0.384	-0.050 0.896	0.175 0.650
Gfap	r p-value	0.551 0.124	0.312 0.413	0.039 0.920	-0.156 0.688	-0.178 0.645
Il18	r p-value	0.514 0.156	0.324 0.393	0.376 0.317	0.251 0.513	0.422 0.257
Irak1	r p-value	0.573 0.106	0.853 0.003	0.8245 0.006	0.5686 0.110	0.779 0.013
Kinesin	r p-value	0.601 0.086	0.7838 0.012	0.9205 0.0004	0.747 0.020	0.951 0.00007
Mfn2	r p-value	0.296 0.437	0.624 0.071	0.364 0.334	-0.032 0.933	0.122 0.752
MhcII	r p-value	-0.208 0.589	0.276 0.471	0.073 0.850	-0.272 0.478	-0.018 0.962
NeuN	r p-value	0.002 0.995	0.302 0.428	0.080 0.837	-0.164 0.671	-0.060 0.877
Nfia	r p-value	-0.383 0.308	-0.042 0.913	-0.170 0.660	-0.568 0.110	-0.211 0.585
P2ry1	r p-value	-0.330 0.385	0.111 0.775	-0.047 0.902	-0.479 0.191	-0.125 0.747
P2yr12	r p-value	-0.128 0.741	0.400 0.285	0.327 0.389	-0.098 0.801	0.311 0.415
Plp	r p-value	0.498 0.171	0.827 0.005	0.944 0.0001	0.602 0.086	0.954 0.00006
Psd95	r p-value	0.503 0.167	0.660 0.052	0.699 0.035	0.738 0.023	0.701 0.035
Socs1	r p-value	-0.452 0.221	-0.120 0.757	-0.190 0.622	-0.650 0.057	-0.220 0.568
Tlr4	r p-value	-0.399 0.287	-0.067 0.863	-0.171 0.658	-0.566 0.111	-0.193 0.617
Tnfa	r p-value	0.001 0.997	0.493 0.176	0.253 0.510	-0.224 0.561	0.043 0.910
Traf6	r p-value	0.475 0.195	0.843 0.004	0.661 0.052	0.3291 0.386	0.460 0.211
Trem2	r p-value	0.320 0.400	0.242 0.529	0.187 0.629	-0.183 0.636	0.170 0.660

## Sheet: HPC_AD_6
		miR155
miR146a	r p-value	-0.671 0.531	miR146a
miR21	r p-value	0.984 0.113	-0.529 0.645	miR21
miR125b	r p-value	0.478 0.682	0.329 0.786	0.627 0.568	miR125b
miR124	r p-value	0.532 0.642	-0.984 0.111	0.372 0.756	-0.489 0.674	miR124
Arg1	r p-value	0.226 0.854	-0.873 0.323	0.049 0.968	-0.746 0.463	0.945 0.211
Bcl2	r p-value	0.307 0.801	-0.911 0.270	0.133 0.915	-0.688 0.516	0.969 0.158
Ccr7	r p-value	0.769 0.441	-0.043 0.972	0.870 0.327	0.928 0.241	-0.131 0.916
Cebpa	r p-value	-0.811 0.396	0.112 0.927	-0.902 0.282	-0.901 0.285	0.062 0.960
Connexin43	r p-value	-0.021 0.986	-0.726 0.482	-0.198 0.872	-0.888 0.304	0.835 0.370
Cst7	r p-value	0.565 0.617	-0.990 0.086	0.409 0.731	-0.454 0.699	0.999 0.025
Cx3cl1	r p-value	0.942 0.216	-0.880 0.314	0.868 0.330	0.158 0.898	0.783 0.426
Cxcl10	r p-value	-0.614 0.578	0.997 0.047	-0.464 0.692	0.398 0.738	-0.994 0.064
Cxcr3	r p-value	0.991 0.083	-0.569 0.614	0.998 0.030	0.588 0.599	0.417 0.725
Drp1	r p-value	0.986 0.102	-0.543 0.633	0.999 0.011	0.613 0.579	0.388 0.745
Dynein	r p-value	0.545 0.632	-0.987 0.101	0.388 0.746	-0.474 0.685	0.999 0.010
Gfap	r p-value	0.777 0.433	-0.056 0.964	0.876 0.319	0.924 0.249	-0.119 0.923
Il18	r p-value	-0.774 0.435	0.051 0.967	-0.874 0.322	-0.925 0.246	0.123 0.921
Irak1	r p-value	0.868 0.329	-0.950 0.201	0.766 0.443	-0.019 0.9877	0.881 0.313
Kinesin	r p-value	0.634 0.562	-0.998 0.031	0.487 0.676	-0.374 0.755	0.991 0.080
Mfn2	r p-value	0.996 0.051	-0.729 0.479	0.966 0.165	0.406 0.733	0.598 0.591
MhcII	r p-value	0.932 0.235	-0.359 0.766	0.981 0.121	0.763 0.447	0.190 0.877
NeuN	r p-value	0.443 0.707	0.365 0.761	0.596 0.593	0.999 0.024	-0.522 0.649
Nfia	r p-value	-0.362 0.764	-0.447 0.704	-0.522 0.650	-0.991 0.081	0.596 0.593
P2ry1	r p-value	-0.135 0.913	-0.643 0.555	-0.309 0.799	-0.934 0.231	0.767 0.443
P2yr12	r p-value	0.137 0.912	-0.825 0.381	-0.041 0.973	-0.804 0.405	0.911 0.269
Plp	r p-value	0.128 0.917	-0.820 0.386	-0.050 0.968	-0.809 0.399	0.908 0.275
Psd95	r p-value	0.997 0.041	-0.622 0.572	0.993 0.072	0.534 0.641	0.475 0.684
Socs1	r p-value	-0.840 0.364	0.965 0.166	-0.730 0.478	0.073 0.953	-0.905 0.278
Tlr4	r p-value	-0.614 0.578	-0.171 0.890	-0.745 0.464	-0.986 0.103	0.340 0.778
Tnfa	r p-value	-0.936 0.228	0.368 0.759	-0.983 0.114	-0.756 0.453	-0.200 0.871
Traf6	r p-value	0.735 0.474	0.008 0.994	0.843 0.360	0.947 0.208	-0.183 0.882
Trem2	r p-value	0.609 0.582	0.178 0.886	0.740 0.468	0.987 0.099	-0.347 0.774

## Sheet: HPC_AD_9
		miR155
miR146a	r p-value	0.954 0.0008	miR146a
miR21	r p-value	0.558 0.192	0.630 0.128	miR21
miR125b	r p-value	0.802 0.029	0.758 0.048	0.842 0.0172	miR125b
miR124	r p-value	0.586 0.166	0.665 0.103	0.881 0.008	0.802 0.029	miR124
Arg1	r p-value	0.797 0.031	0.661 0.105	0.193 0.677	0.633 0.1266	0.293 0.522
Bcl2	r p-value	0.746 0.053	0.700 0.079	0.645 0.117	0.804 0.029	0.647 0.115
Ccr7	r p-value	0.618 0.139	0.469 0.287	0.288 0.530	0.683 0.090	0.325 0.476
Cebpa	r p-value	0.505 0.246	0.591 0.161	0.716 0.070	0.655 0.109	0.533 0.217
Connexin43	r p-value	0.512 0.239	0.353 0.436	0.378 0.402	0.707 0.075	0.238 0.607
Cst7	r p-value	0.240 0.602	0.403 0.369	-0.134 0.773	-0.134 0.773	-0.106 0.820
Cx3cl1	r p-value	0.960 0.0005	0.863 0.012	0.434 0.330	0.799 0.030	0.495 0.258
Cxcl10	r p-value	0.328 0.472	0.178 0.701	-0.033 0.942	0.315 0.490	0.182 0.695
Cxcr3	r p-value	0.895 0.006	0.780 0.038	0.313 0.493	0.725 0.064	0.413 0.356
Drp1	r p-value	-0.698 0.081	-0.566 0.185	-0.181 0.697	-0.549 0.201	-0.442 0.320
Dynein	r p-value	0.068 0.884	0.035 0.940	0.283 0.538	0.278 0.545	0.214 0.644
Gfap	r p-value	-0.095 0.838	0.021 0.962	0.176 0.705	-0.106 0.819	-0.247 0.593
Il18	r p-value	-0.388 0.388	-0.294 0.521	0.485 0.269	0.045 0.923	0.396 0.379
Irak1	r p-value	-0.257 0.577	-0.211 0.648	0.377 0.404	0.176 0.705	-0.007 0.987
Kinesin	r p-value	-0.289 0.528	-0.102 0.826	0.555 0.195	0.031 0.945	0.402 0.370
Mfn2	r p-value	0.859 0.013	0.724 0.065	0.409 0.361	0.818 0.024	0.389 0.388
MhcII	r p-value	0.637 0.123	0.546 0.204	-0.074 0.874	0.291 0.526	0.002 0.995
NeuN	r p-value	0.505 0.247	0.418 0.349	0.022 0.962	0.338 0.457	0.104 0.823
Nfia	r p-value	0.804 0.029	0.670 0.099	0.229 0.620	0.659 0.106	0.300 0.511
P2ry1	r p-value	0.759 0.047	0.626 0.132	0.173 0.709	0.615 0.141	0.280 0.542
P2yr12	r p-value	0.759 0.047	0.647 0.116	0.410 0.360	0.699 0.080	0.425 0.341
Plp	r p-value	-0.245 0.595	-0.123 0.792	0.588 0.164	0.126 0.786	0.291 0.526
Psd95	r p-value	-0.327 0.473	-0.151 0.745	0.441 0.321	-0.054 0.907	0.196 0.672
Socs1	r p-value	0.012 0.978	-0.120 0.797	-0.488 0.265	-0.126 0.787	-0.371 0.412
Tlr4	r p-value	0.709 0.073	0.559 0.191	0.078 0.866	0.539 0.211	0.197 0.671
Tnfa	r p-value	0.289 0.528	0.136 0.770	-0.299 0.514	0.126 0.786	-0.185 0.691
Traf6	r p-value	0.824 0.022	0.721 0.067	0.405 0.367	0.716 0.069	0.247 0.592
Trem2	r p-value	-0.246 0.594	0.001 0.997	-0.002 0.995	-0.428 0.337	-0.111 0.812
