# Supplementary material for: Spatiotemporal Dysregulation of Neuron–Glia Related Genes and Pro-/Anti-Inflammatory miRNAs in the 5xFAD Mouse Model of Alzheimer’s Disease
Source: Int J Mol Sci. 2024 Aug 31;25(17):9475. doi: 10.3390/ijms25179475 (PMC11394861; doi:10.3390/ijms25179475)
Supplement: Supplementary file 1 [file ijms-25-09475-s001.zip › Supplementary Table S7_R_Raw data HPC and PFC.xlsx]

## Sheet: HPC
animal	genotype	age	group	miR124 FC	miR146a	miR155	miR21	miR125b	Arg1	CX3CL1	CX3CR1	GFAP	NeuN	PSD95	TREM2	BCL2	CEPBalfa	CST7	CX43	CXCL10	P2RY1	P2YR12	IL18	IRAK1	NFIA	PLP	SOCS1	TNFalfa	TRAF6	CCR7	DRP1	DYNEIN	KINESIN	MFN2	MHCII	TLR4
4	WT	6	WT 6 mo.	0.896125	1.34146	1.96809	0.434258	0.432649	0.818	0.839164	0.101849	0.973811	0.845206	0.75087	0.740904	0.60581	1.37681	0.399437	0.936566	1.74146	0.136454	0.849675	0.89703	0.952575	1.30723	0.666233	0.787326	1.87726	1.26983	1.129	1.06603	0.871401	0.80884	0.84054	0.322812	0.205542
5	WT	6	WT 6 mo.	1.7687	1.17047	0.692813	0.954066	1.0815	1.439	1.19081	2.65299	0.565883	1.6219	1.70015	1.62784	1.50803	0.465157	1.7356	0.454441	0.44572	2.09237	1.10484	1.06347	0.992181	0.742914	0.535283	3.18899	2.12196	0.769518	0.499	1.12313	1.25228	0.876715	1.13691	0.723759	2.08139
6	WT	6	WT 6 mo.	0.61011	1.02482	0.252308	1.92282	1.13753	1.062	1.23992	1.131	0.941406	0.737824	0.896989	0.895911	1.25406	0.727394	1.58721	1.36904	0.924297	1.46022	1.10235	1.00134	0.836	0.817779	1.70503	0.0193458	0.000410341	1.27168	1.626	0.956991	0.898345	1.39769	1.05944	0.503758	1.07252
7	WT	6	WT 6 mo.	0.725068	0.463241	1.08679	0.688856	1.34832	0.681	0.730099	0.114163	1.5189	0.795073	0.651996	0.735341	0.632096	1.43064	0.277752	1.23996	0.88852	0.310948	0.943128	1.03816	1.21924	1.13208	1.09345	0.00433312	0.000365026	0.688972	0.747	0.853844	0.977972	0.916757	0.963111	2.44967	0.640542
1	5xFAD	6	5xFAD 6 mo.	1.25367	2.07352	2.55839	0.855329	1.32551	0.763	1.80691	0.802098	8.23116	1.62018	1.79984	18.4037	1.10667	1.62497	47.7916	0.608727	2.27685	0.430412	1.30248	0.673283	0.721041	0.57839	0.544762	0.15024	0.306784	1.01988	1.632	1.04888	0.969755	0.971167	1.34466	0.995548	0.293396
2	5xFAD	6	5xFAD 6 mo.	0.951937	7.34181	1.06249	0.564571	1.29155	0.525	1.17976	0.412437	6.83756	1.55192	1.12548	15.7462	0.53983	1.85878	12.1675	0.441397	7.75541	0.223299	0.927971	0.757028	0.577592	0.580964	0.29764	0.700566	0.557734	0.872478	1.22	0.690537	0.671006	0.542355	0.720063	0.301496	0.388215
3	5xFAD	6	5xFAD 6 mo.	1.3046	2.32066	1.33429	0.562027	1.10932	0.958	1.48674	0.43042	5.51225	1.03798	1.20386	9.71321	1.44988	2.04096	51.909	0.946827	2.06185	1.14161	1.72362	0.837853	0.670103	0.700989	0.831211	0.318665	0.619643	0.69706	0.811	0.694583	1.01345	0.974712	0.881662	0.119819	0.597331
21	WT	9	WT 9 mo.	2.19064	1.34324	1.02504	1.08882	1.71908	0.507	1.42354	0.224769	0.169427	1.16278	1.59273	1.50797	2.28884	1.52857	0.505552	0.563483	1.62013	1.00773	1.53386	1.53101	1.00235	0.659305	0.651086	0.492347	0.00475649	0.602317	2.422	0.909264	1.42268	1.15789	0.597623	0.67349	0.634444
23	WT	9	WT 9 mo.	0.155059	0.164557	0.918454	0.0947615	0.619744	2.455	1.09674	6.66323	0.332383	0.996606	0.655929	1.38521	0.522863	0.697931	5.07139	0.321065	0.836174	1.8554	0.521153	0.642375	0.411982	1.05377	0.129421	5.4086	1.90483	0.509167	3.112	0.654321	0.825306	0.260853	0.801217	0.1455	1.60374
24	WT	9	WT 9 mo.	0.0991357	0.328288	0.504255	0.0739986	1.18453	2.467	2.32175	2.58391	0.416755	2.07284	1.38266	0.989974	0.194603	0.264327	2.4173	0.427752	1.25739	1.1462	0.556123	0.313546	0.561909	0.901858	0.0917031	0.967017	0.730706	0.419106	1.784	0.568207	0.589122	0.33764	1.07251	0.554098	0.683269
25	WT	9	WT 9 mo.	0.210458	0.296587	0.00512314	0.168526	0.875347	6.19	0.8803	13.1502	0.0882683	1.15674	0.477997	0.659094	0.522189	0.633902	0.56116	0.510671	1.72006	5.0659	0.727259	0.397148	0.337097	1.42941	0.071156	6.91448	5.66911	0.391458	4.067	0.392159	1.08032	0.201522	0.501661	1.01151	5.21792
28	WT	9	WT 9 mo.	0.214683	0.425034	0.882501	0.218441	0.733326	0.319	0.690715	0.438159	0.602407	0.711285	0.915247	0.537033	0.200589	0.456202	2.71322	0.429877	1.25685	0.6612	0.474611	0.246065	0.438129	0.696783	0.234802	0.816998	0.544455	0.60451	1.11	0.464505	1.02224	0.375583	0.825797	0.122339	1.34821
17	5xFAD	9	5xFAD 9 mo.	0.66433	1.1364	0.967598	0.981756	1.27407	1.213	0.885692	0.0256429	4.37628	1.02657	1.23154	7.1268	1.51957	2.64678	29.312	1.24557	1.7652	1.51767	1.37552	1.35855	1.75786	1.04359	0.912756	1.35644	1.34671	0.793382	8.98	1.05307	1.80297	0.956424	0.940606	0.646333	0.290954
18	5xFAD	9	5xFAD 9 mo.	1.70741	1.22346	1.08678	1.07584	1.20823	0.84	0.741053	0.223544	1.07138	1.16309	1.18585	6.0646	1.87838	1.91707	11.6515	0.671093	15.3957	1.13319	1.54307	2.32156	0.901316	0.584101	0.797892	0.359927	0.133763	0.412468	7.227	0.717735	2.06946	1.16595	0.749609	0.300791	0.649376
19	5xFAD	9	5xFAD 9 mo.	1.14348	2.55666	3.73411	0.724331	0.797778	0.952	0.85516	2.49853	2.94019	1.31653	1.12328	15.7759	1.34415	2.4118	84.1423	0.361793	3.70512	1.63691	1.07845	0.887146	0.927255	0.658964	0.531907	3.11594	1.47022	0.511438	2.709	0.930608	1.33855	0.938099	0.749681	1.78924	0.169715
20	5xFAD	9	5xFAD 9 mo.	0.495454	2.31204	8.67362	0.658306	0.579143	1.307	0.896353	1.43022	4.24459	1.48215	1.26014	16.7612	1.53979	2.21227	66.6755	0.434133	2.96996	0.395477	1.54102	1.08138	0.893528	0.80543	0.742094	2.19577	2.3617	0.685855	1.243	1.0111	1.66174	0.949854	0.739454	2.85151	0.5678
22	5xFAD	9	5xFAD 9 mo.	0.156686	0.869774	1.28544	0.0821345	0.469063	1.715	0.960996	4.04341	1.6535	0.640684	0.462483	4.12467	0.410771	0.32915	27.3254	0.367429	3.56803	1.05431	0.732219	0.0929862	0.456467	0.644233	0.109005	3.57251	3.11427	0.478705	0.982	0.523995	0.251673	0.290703	0.817508	1.15072	2.61675
27	5xFAD	9	5xFAD 9 mo.	0.102993	0.709356	0.343691	0.0898909	0.598332	18.026	1.2592	28.2299	1.58393	2.86428	0.771474	5.58177	1.95504	2.07947	62.0604	1.18859	28.5268	21.4725	2.20377	0.300867	0.883639	3.96838	0.19699	37.8042	37.7128	0.750044	17.729	0.879686	2.57746	0.217963	0.938657	5.09943	24.5846
29	5xFAD	9	5xFAD 9 mo.	1.8324	5.46403	40.4105	1.27607	2.18499	30.959	3.63062	77.8966	1.88961	2.56773	0.651119	3.19425	3.02479	3.01463	56.4033	1.47088	21.2108	33.4013	2.93488	0.150913	0.717571	6.6182	0.289778	10.9945	21.4306	1.17683	22.25	0.279518	1.79306	0.379194	1.37735	5.45059	33.4888

## Sheet: PFC
animal	genotype	age	group	miR124	miR146a	miR155	miR21	miR125b	Arg1	CX3CL1	CX3CR1	GFAP	NeuN	PSD95	TREM2	BCL2	CEPBalfa	CST7	CX43	CXCL10	P2RY1	P2YR12	IL18	IRAK1	NFIA	PLP	SOCS1	TNFalfa	TRAF6	CCR7	DRP1	DYNEIN	KINESIN	MFN2	MHCII	TLR4
4	WT	6	WT 6 mo.	1.66581	1.12451	1.19824	1.33707	1.14699	0.848406	0.830371	0.712694	0.689491	1.02565	0.774511	1.21821	0.861928	1.00339	0.69345	0.621709	0.168476	1.18127	0.836868	1.00189	0.720056	0.964072	1.28569	0.931632	2.46973	0.946339	0.78926	0.78261	0.845734	0.637995	0.795539	0.402126	0.511424
5	WT	6	WT 6 mo.	0.276538	0.401648	0.200802	0.455739	0.24278	1.35363	1.04316	1.24108	2.21372	0.921389	1.13724	1.3665	1.32897	0.625715	0.373695	1.63708	2.94674	1.82541	1.27736	1.21545	1.44157	1.26506	1.25737	1.12389	1.28552	1.08307	1.95361	1.29815	1.82658	2.23688	1.34144	2.72898	2.02645
6	WT	6	WT 6 mo.	1.23597	1.55918	1.13184	1.62404	1.46319	0.900057	0.940966	0.506266	0.297361	1.1513	1.00008	0.572357	0.858359	1.15286	0.686403	0.682118	0.214537	0.785546	0.809476	0.988035	1.00367	1.03636	0.968285	0.824699	0.000113507	1.14851	0.755991	0.783211	0.596409	0.606901	0.611254	0.14975	0.565621
7	WT	6	WT 6 mo.	0.82168	0.914663	1.46912	0.583148	1.14704	0.897909	1.1855	1.53996	0.799426	0.901667	1.08817	0.842925	0.950745	1.21803	2.24645	1.05909	0.670249	0.20778	1.0763	0.794619	0.834705	0.734513	0.488651	1.11978	0.244637	0.82208	0.501135	1.13603	0.731272	0.518227	1.25176	0.719145	0.896504
1	5xFAD	6	5xFAD 6 mo.	1.21803	3.47594	2.01319	1.47662	1.23622	0.917021	0.714331	0.884092	8.14671	1.01684	0.724879	14.8585	0.827447	3.47491	412.685	0.762113	1.77698	0.22129	1.43395	0.757076	0.834208	0.610793	0.533648	0.308596	2.34256	0.636388	0.780276	0.935277	0.543229	0.569	0.900406	0.433244	0.589629
2	5xFAD	6	5xFAD 6 mo.	0.690758	2.1623	1.35208	1.13919	0.922586	1.56776	1.07381	1.95574	9.01486	0.936689	0.799829	18.0751	0.777621	2.40256	505.84	0.987061	4.16129	0.796247	2.01477	1.02242	0.964249	0.813032	1.21525	0.996696	1.72548	0.8001	1.22882	1.01609	0.779066	0.634485	0.937915	0.38354	1.32706
3	5xFAD	6	5xFAD 6 mo.	0.913615	5.25447	1.68118	1.15915	0.67294	1.24472	1.0318	0.568822	7.82392	0.859092	0.553976	18.2816	0.521651	2.15637	299.406	0.540095	1.59351	0.390038	0.892412	0.560868	0.660403	0.673838	0.667672	0.925748	2.8657	0.807316	0.771951	0.737955	0.596836	0.476612	0.961857	0.171003	2.01207
21	WT	9	WT 9 mo.	3.37622	1.99484	10.4082	1.2853	2.03815	1.62839	1.05299	1.06976	1.18272	0.62292	0.632415	0.990253	1.05205	0.889182	2.11839	0.946506	0.719157	0.460184	0.530495	0.780041	0.755433	0.900256	0.302337	1.39019	0.290833	0.976594	9.873	0.732485	0.629284	0.447504	0.679087	1.28459	1.12847
23	WT	9	WT 9 mo.	0.161514	0.261648	2.36395	0.0979828	1.01888	1.86459	1.71249	7.93728	0.430863	1.28723	0.993434	1.1177	1.02105	0.910091	3.37235	0.69456	0.799106	1.2787	0.548966	1.19957	0.757848	0.982638	0.219595	2.879	0.248842	0.744787	8.058	1.31727	2.21078	0.708082	2.03731	0.493555	9.78269
24	WT	9	WT 9 mo.	0.231764	0.185101	2.69376	0.136163	1.18025	6.04943	1.61219	58.0946	0.277258	1.37643	0.95892	1.21706	1.00937	0.836958	19.3596	0.62807	5.54763	9.91775	0.597336	0.575083	0.623795	1.31712	0.144633	15.2253	58.2563	1.14641	2.67129	0.826485	1.41325	0.373543	1.04691	0.567016	10.2417
25	WT	9	WT 9 mo.	0.51706	0.765462	5.94501	0.358327	0.42159	44.7491	2.35237	142.052	0.192808	1.42643	0.517315	1.66417	2.77153	1.81589	90.1017	0.970431	8.218	36.0794	1.02995	0.412137	0.34545	4.70973	0.280369	54.91	36.115	0.95659	28.3235	0.516558	1.31956	0.225409	1.02212	2.02015	108.491
28	WT	9	WT 9 mo.	0.158033	0.954889	2.03731	0.258583	1.87147	3.1738	1.00062	3.95522	1.56228	0.733547	0.703301	0.859106	0.655452	0.358596	18.4402	1.06703	3.6153	3.74582	0.372508	0.654292	0.420985	1.19649	0.255507	2.04397	9.69225	1.32123	0.500324	0.723187	2.07055	0.319124	0.876311	1.13358	8.4739
17	5xFAD	9	5xFAD 9 mo.	0.89854	0.864388	0.959101	0.740678	0.456543	2.74052	1.48608	0.46976	7.05002	1.0278	1.02543	5.06214	1.22476	1.76541	114.28	1.50616	0.550883	1.01507	1.43106	0.75934	1.3438	1.11343	1.001	0.951395	1.46951	1.54894	3.294	0.780522	0.50531	0.614143	1.47511	0.276908	3.07149
18	5xFAD	9	5xFAD 9 mo.	1.73206	2.25408	2.98884	1.10256	1.59781	1.16825	0.78041	0.65647	3.81806	0.74515	0.62141	6.05457	0.596674	1.25843	94.0722	1.07155	1.0989	1.16172	1.02582	1.21748	0.697105	1.24463	0.971893	0.812077	0.596709	1.13813	1.29387	0.986595	0.674443	0.594161	1.1815	0.256483	1.75223
19	5xFAD	9	5xFAD 9 mo.	1.48481	6.46571	4.59075	2.77096	1.67109	1.28231	0.763765	4.98333	9.0939	1.38023	0.732544	17.6339	1.30136	4.06482	645.619	0.562473	6.41719	0.695409	1.78687	0.839539	0.839169	0.865681	1.265	2.55097	3.6723	0.604785	1.27302	0.637306	0.766571	0.680215	0.569329	0.392814	1.02917
20	5xFAD	9	5xFAD 9 mo.	1.62709	3.10926	6.82624	1.30111	2.08518	0.540355	1.10989	0.651315	12.4653	0.938038	0.258497	6.1961	1.25822	2.71465	427.776	1.57498	1.01569	0.440356	1.54697	0.877669	1.55563	1.83863	0.714452	1.23461	5.52933	1.04121	0.957227	1.30227	0.665274	0.761179	1.4746	2.00195	1.86967
22	5xFAD	9	5xFAD 9 mo.	0.865245	2.07975	1.23718	0.910452	0.606376	1.11826	1.26956	6.68179	7.77013	1.15568	0.836344	8.83727	0.833525	1.32433	281.536	0.653018	2.52905	1.43314	0.803516	0.642249	0.89513	1.58801	0.578895	0.129486	5.66576	1.11352	1.02811	1.18356	0.687565	0.608125	1.21802	0.408222	2.14996
27	5xFAD	9	5xFAD 9 mo.	0.408933	90.5537	17.9461	0.21485	0.376832	17.6487	0.996805	70.2173	3.29514	1.40571	0.468928	10.4341	1.39431	1.58565	332.516	0.884479	12.4543	21.3172	0.855299	0.717515	0.458086	1.70606	0.497777	24.9886	89.1097	1.11688	7.81359	0.635814	2.12463	0.284585	0.70658	2.43612	33.2172
29	5xFAD	9	5xFAD 9 mo.	1.90632	129.277	4421.95	11.1929	0.677093	19.9909	0.788859	147.791	2.52055	0.942613	0.349179	5.7631	1.18976	1.23685	180.335	0.534477	10.6963	19.6214	0.685426	0.354506	0.315259	2.44211	0.380261	35.3644	35.2822	0.512908	7.39931	0.58146	0.929751	0.30182	1.09264	1.36061	48.8608
